# Supplementary material for: Quantitative Cross-linking/Mass Spectrometry Using Isotope-labeled Cross-linkers and MaxQuant
Source: Mol Cell Proteomics. 2016 Jun 14;15(8):2769–78. doi: 10.1074/mcp.M115.056481 (PMC4974350; doi:10.1074/mcp.M115.056481)
Supplement: Supplemental Data [file 10.1074_M115.056481_mcp.M115.056481-1.xlsx]

## Sheet: TableS1
Peptide 1	Linked residue 1	Peptide 2	Linked residue 2	Dataset I [1]								Dataset II				Quantitation note
				SCX fraction I				SCX fraction II
				xC3+BS3/C3b+BS3-d4		xC3+BS3-d4/C3b+BS3		xC3+BS3/C3b+BS3-d4		xC3+BS3-d4/C3b+BS3		xC3+BS3/C3b+BS3-d4		xC3+BS3-d4/C3b+BS3
				Automated Quantitation	reference dataset	Automated Quantitation	reference dataset	Automated Quantitation	reference dataset	Automated Quantitation	reference dataset	Automated Quantitation	reference dataset	Automated Quantitation	reference dataset
ASHLGLAR	720	SNLDEDIIAEENIVSR	727	C3	C3	C3	C3	C3	C3	C3	C3	N/A	C3	N/A	C3	Quantified consistenly in paired forward and reverse labeled experiments
EFKSEK	75	IHWESASLLR	1293	N/A	N/A	N/A	N/A	C3b	C3b	C3b	C3b	N/A	N/A	N/A	N/A	Quantified consistenly in paired forward and reverse labeled experiments
EYVLPSFEVIVEPTEKFYYIYNEK	219	TK[BS3-NH2]KQELSEAEQATR	406	N/A	N/A	N/A	N/A	N/A	N/A	N/A	N/A	0.168065	0.00435983	1.45494	2.52949	Quantified consistenly in paired forward and reverse labeled experiments
EYVLPSFEVIVEPTEKFYYIYNEK	219	TK[BS3-OH]KQELSEAEQATR	406	N/A	N/A	N/A	N/A	N/A	N/A	N/A	N/A	1.50509	0.977761	0.717825	1.18419	Quantified consistenly in paired forward and reverse labeled experiments
FYHPEK[BS3-NH2]EDGKLNK	1479	EALKLEEK	1573	C3	C3	C3	C3	N/A	N/A	N/A	N/A	N/A	N/A	N/A	N/A	Quantified consistenly in paired forward and reverse labeled experiments
FYHPEK[BS3-OH]EDGKLNK	1479	EALKLEEK	1573	C3	C3	C3	C3	N/A	N/A	N/A	N/A	N/A	N/A	N/A	N/A	Quantified consistenly in paired forward and reverse labeled experiments
FYHPEKEDGKLNK	1479	EALKLEEK	1573	N/A	N/A	N/A	N/A	C3	C3	C3	C3	N/A	N/A	N/A	N/A	Quantified consistenly in paired forward and reverse labeled experiments
FYHPEKEDGKLNK	1479	EALKLEEKK	1573	N/A	N/A	N/A	N/A	C3	C3	C3	C3	N/A	N/A	N/A	N/A	Quantified consistenly in paired forward and reverse labeled experiments
ISLPESLKR	267	YISKYELDK	1409	N/A	N/A	N/A	N/A	C3b	C3b	C3b	C3b	N/A	N/A	N/A	N/A	Quantified consistenly in paired forward and reverse labeled experiments
KC[Carboxyamidomethyl]C[Carboxyamidomethyl]EDGM[Oxid]R	670	QPSSAFAAFVKR	1049	N/A	N/A	N/A	N/A	C3	C3	C3	C3	N/A	N/A	N/A	N/A	Quantified consistenly in paired forward and reverse labeled experiments
KC[Carboxyamidomethyl]C[Carboxyamidomethyl]EDGMRENPM[Oxid]R	670	QPSSAFAAFVKR	1049	N/A	N/A	N/A	N/A	C3	C3	C3	C3	N/A	N/A	N/A	N/A	Quantified consistenly in paired forward and reverse labeled experiments
KC[Carboxyamidomethyl]C[Carboxyamidomethyl]EDGMRENPMR	670	QPSSAFAAFVKR	1049	N/A	N/A	N/A	N/A	C3	C3	C3	C3	N/A	C3	N/A	C3	Quantified consistenly in paired forward and reverse labeled experiments
KC[Carboxyamidomethyl]C[Carboxyamidomethyl]EDGMR	670	QPSSAFAAFVKR	1049	C3	C3	C3	C3	C3	C3	C3	C3	N/A	C3	N/A	C3	Quantified consistenly in paired forward and reverse labeled experiments
KLVLSSEK	44	DKNR	1195	C3b	C3b	C3b	C3b	N/A	N/A	N/A	N/A	N/A	N/A	N/A	N/A	Quantified consistenly in paired forward and reverse labeled experiments
KLVLSSEK	44	EFKSEK	75	7.23365	6.16673	2.52208	2.91197	N/A	N/A	N/A	N/A	N/A	N/A	N/A	N/A	Quantified consistenly in paired forward and reverse labeled experiments
KLVLSSEK	44	EFKSEK[BS3-NH2]GR	75	0.582592	0.414241	-1.86326	-1.64806	N/A	N/A	N/A	N/A	N/A	N/A	N/A	N/A	Quantified consistenly in paired forward and reverse labeled experiments
KLVLSSEK	44	EFKSEK[BS3-OH]GR	75	3.867	4.21838	1.33961	1.56072	N/A	N/A	N/A	N/A	N/A	3.58908	N/A	1.11845	Quantified consistenly in paired forward and reverse labeled experiments
KLVLSSEK	44	FGLEKR	1019	N/A	N/A	N/A	N/A	C3b	C3b	C3b	C3b	N/A	C3b	N/A	C3b	Quantified consistenly in paired forward and reverse labeled experiments
KNK	586	IWDVVEKADIGC[Carboxyamidomethyl]TPGSGK	600	3.80667	3.08091	1.89192	1.74578	N/A	N/A	N/A	N/A	N/A	N/A	N/A	N/A	Quantified consistenly in paired forward and reverse labeled experiments
KNK	586	LTQSKIWDVVEK	593	5.532	5.49756	4.50505	3.8575	N/A	N/A	N/A	N/A	N/A	N/A	N/A	N/A	Quantified consistenly in paired forward and reverse labeled experiments
KSLK[BS3-OH]VVPEGIR	905	YELDKAFSDR	1414	C3	C3	C3	C3	N/A	N/A	N/A	N/A	N/A	N/A	N/A	N/A	Quantified consistenly in paired forward and reverse labeled experiments
KSLK	905	YISKYELDKAFSDR	1414	N/A	N/A	N/A	N/A	C3	C3	C3	C3	N/A	C3	N/A	C3	Quantified consistenly in paired forward and reverse labeled experiments
LESEETM[Oxid]VLEAHDAQGDVPVTVTVHDFPGK	16	IFTVNHKLLPVGR	133	N/A	N/A	N/A	N/A	C3	-1.74622	C3	-3.35013	N/A	N/A	N/A	N/A	Quantified consistenly in paired forward and reverse labeled experiments
LESEETMVLEAHDAQGDVPVTVTVHDFPGKK	43	QGALELIKK	1028	C3b	C3b	C3b	C3b	C3b	C3b	C3b	C3b	N/A	N/A	N/A	N/A	Quantified consistenly in paired forward and reverse labeled experiments
M[Oxid]DKVGKYPK	660	FISLGEAC[Carboxyamidomethyl]K[BS3-NH2]KVFLDC[Carboxyamidomethyl]C[Carboxyamidomethyl]NYITELRR	700	N/A	N/A	N/A	N/A	C3	C3	C3	C3	N/A	N/A	N/A	N/A	Quantified consistenly in paired forward and reverse labeled experiments
MDKVGKYPK	660	FISLGEAC[Carboxyamidomethyl]K[BS3-NH2]KVFLDC[Carboxyamidomethyl]C[Carboxyamidomethyl]NYITELRR	700	N/A	N/A	N/A	N/A	C3	C3	C3	C3	N/A	C3	N/A	C3	Quantified consistenly in paired forward and reverse labeled experiments
QKPDGVFQEDAPVIHQEM[Oxid]IGGLR	1091	NNNEKDMALTAFVLISLQEAK	1117	N/A	N/A	N/A	N/A	N/A	N/A	N/A	N/A	C3b	1.33872	C3b	0.9171	Quantified consistenly in paired forward and reverse labeled experiments
QNQELKVR	839	RPQDAKNTM[Oxid]ILEIC[Carboxyamidomethyl]TR	1359	N/A	N/A	N/A	N/A	C3b	C3b	C3b	C3b	N/A	N/A	N/A	N/A	Quantified consistenly in paired forward and reverse labeled experiments
QNQELKVR	839	RPQDAKNTMILEIC[Carboxyamidomethyl]TR	1359	N/A	N/A	N/A	N/A	C3b	C3b	C3b	C3b	N/A	N/A	N/A	N/A	Quantified consistenly in paired forward and reverse labeled experiments
QPSSAFAAFVKR	1049	YISKYELDK	1409	N/A	N/A	N/A	N/A	C3	C3	C3	C3	N/A	N/A	N/A	N/A	Quantified consistenly in paired forward and reverse labeled experiments
QPVPGQQMTLKIEGDHGAR	562	SEFPESWLWNVEDLK[BS3-NH2]EPPKNGISTK	761	N/A	N/A	N/A	N/A	N/A	N/A	N/A	N/A	0.145412	-0.0185571	0.741109	1.08935	Quantified consistenly in paired forward and reverse labeled experiments
QPVPGQQMTLKIEGDHGAR	562	SEFPESWLWNVEDLK[BS3-OH]EPPKNGISTK	761	N/A	N/A	N/A	N/A	N/A	N/A	N/A	N/A	-1.11419	0.979068	-0.195651	0.060955	Quantified consistenly in paired forward and reverse labeled experiments
S[BS3-NH2]VQLTEKR	656	M[Oxid]DKVGKYPK	660	C3	C3	C3	C3	N/A	N/A	N/A	N/A	N/A	N/A	N/A	N/A	Quantified consistenly in paired forward and reverse labeled experiments
S[BS3-OH]VQLTEKR	656	ASHLGLAR	720	N/A	N/A	N/A	N/A	C3	C3	C3	C3	N/A	C3	N/A	C3	Quantified consistenly in paired forward and reverse labeled experiments
S[BS3-OH]VQLTEKR	656	M[Oxid]DKVGKYPK	660	C3	C3	C3	C3	N/A	N/A	N/A	N/A	N/A	N/A	N/A	N/A	Quantified consistenly in paired forward and reverse labeled experiments
S[BS3-OH]VQLTEKR	656	MDKVGKYPK	660	C3	C3	C3	C3	N/A	N/A	N/A	N/A	N/A	N/A	N/A	N/A	Quantified consistenly in paired forward and reverse labeled experiments
SGIPIVTSPYQIHFTKTPK	337	IWDVVEKADIGC[Carboxyamidomethyl]TPGSGK	600	N/A	N/A	N/A	N/A	N/A	N/A	N/A	N/A	C3b	2.32366	C3b	0.542972	Quantified consistenly in paired forward and reverse labeled experiments
SGQSEDRQPVPGQQM[Oxid]TLKIEGDHGAR	562	SEFPESWLWNVEDLK[BS3-NH2]EPPKNGISTK	761	N/A	N/A	N/A	N/A	1.01334	0.748012	0.345894	0.348433	-0.278041	-0.12006	0.454134	0.769803	Quantified consistenly in paired forward and reverse labeled experiments
SGQSEDRQPVPGQQM[Oxid]TLKIEGDHGAR	562	SEFPESWLWNVEDLK[BS3-OH]EPPKNGISTK	761	N/A	N/A	N/A	N/A	N/A	N/A	N/A	N/A	-2.25792	0.00727582	0.261918	0.536431	Quantified consistenly in paired forward and reverse labeled experiments
SGQSEDRQPVPGQQMTLKIEGDHGAR	562	SEFPESWLWNVEDLK[BS3-NH2]EPPKNGISTK	761	N/A	N/A	N/A	N/A	1.28249	1.32724	1.35433	1.22343	-0.296205	-0.232793	0.853122	0.831578	Quantified consistenly in paired forward and reverse labeled experiments
SGQSEDRQPVPGQQMTLKIEGDHGAR	562	SEFPESWLWNVEDLK[BS3-OH]EPPKNGISTK	761	N/A	1.3432	N/A	1.16037	0.101083	1.27275	0.839956	1.24621	-0.520356	-0.316487	0.584445	1.0403	Quantified consistenly in paired forward and reverse labeled experiments
SLKVVPEGIR	908	AKDQLTC[Carboxyamidomethyl]NKFDLK	1331	N/A	N/A	N/A	N/A	3.57172	3.41026	4.37566	2.24259	N/A	-1.53321	N/A	-2.41482	Quantified consistenly in paired forward and reverse labeled experiments
SNLDEDIIAEENIVSR	727	AAVYHHFISDGVR	900	C3b	C3b	C3b	C3b	N/A	N/A	N/A	N/A	N/A	N/A	N/A	N/A	Quantified consistenly in paired forward and reverse labeled experiments
SNLDEDIIAEENIVSR	727	AAVYHHFISDGVRK	895	N/A	N/A	N/A	N/A	C3b	C3b	C3b	C3b	N/A	N/A	N/A	N/A	Quantified consistenly in paired forward and reverse labeled experiments
SNLDEDIIAEENIVSR	727	RPQDAKNTM[Oxid]ILEIC[Carboxyamidomethyl]TR	1359	C3b	C3b	C3b	C3b	N/A	N/A	N/A	N/A	N/A	N/A	N/A	N/A	Quantified consistenly in paired forward and reverse labeled experiments
SNLDEDIIAEENIVSR	727	RPQDAKNTMILEIC[Carboxyamidomethyl]TR	1359	C3b	C3b	C3b	C3b	C3b	C3b	C3b	C3b	C3b	C3b	C3b	C3b	Quantified consistenly in paired forward and reverse labeled experiments
SNLDEDIIAEENIVSR	727	TFISPIKC[Carboxyamidomethyl]R	1567	C3b	C3b	C3b	C3b	N/A	N/A	N/A	N/A	N/A	N/A	N/A	N/A	Quantified consistenly in paired forward and reverse labeled experiments
SNLDEDIIAEENIVSR	727	VELLHNPAFC[Carboxyamidomethyl]SLATTKR	857	N/A	C3b	N/A	C3b	C3b	C3b	C3b	C3b	C3b	C3b	C3b	C3b	Quantified consistenly in paired forward and reverse labeled experiments
SNLDEDIIAEENIVSR	727	VTIKPAPETEKRPQDAK	1353	C3	C3	C3	C3	N/A	N/A	N/A	N/A	N/A	N/A	N/A	N/A	Quantified consistenly in paired forward and reverse labeled experiments
SPM[Oxid]YSIITPNILR	1	AHEAKIR	464	0.417609	0.303057	-2.55024	-1.96725	0.595829	0.21043	-1.62696	-1.85914	N/A	N/A	N/A	N/A	Quantified consistenly in paired forward and reverse labeled experiments
SPMYSIITPNILR	1	AHEAKIR	464	N/A	N/A	N/A	N/A	0.685901	1.31787	0.998656	-0.136884	N/A	N/A	N/A	N/A	Quantified consistenly in paired forward and reverse labeled experiments
SPMYSIITPNILR	1	M[Oxid]DRAHEAKIR	464	N/A	N/A	N/A	N/A	1.74013	0.9481	-0.587826	-0.463496	N/A	N/A	N/A	N/A	Quantified consistenly in paired forward and reverse labeled experiments
SSKITHR	1284	SEETKENEGFTVTAEGK	1303	-0.360086	0.173001	-0.440775	-0.0709614	N/A	N/A	N/A	N/A	N/A	0.624589	N/A	2.58282	Quantified consistenly in paired forward and reverse labeled experiments
SVQLTEK[BS3-NH2]R	650	ASHLGLAR	720	N/A	N/A	N/A	N/A	C3	C3	C3	C3	N/A	N/A	N/A	N/A	Quantified consistenly in paired forward and reverse labeled experiments
SVQLTEK[BS3-NH2]R	650	M[Oxid]DKVGKYPK	660	C3	C3	C3	C3	N/A	N/A	N/A	N/A	N/A	N/A	N/A	N/A	Quantified consistenly in paired forward and reverse labeled experiments
SVQLTEK[BS3-NH2]R	650	MDKVGKYPK	660	C3	C3	C3	C3	N/A	N/A	N/A	N/A	N/A	N/A	N/A	N/A	Quantified consistenly in paired forward and reverse labeled experiments
SVQLTEK[BS3-NH2]R	650	SNLDEDIIAEENIVSR	727	N/A	C3	N/A	C3	C3	C3	C3	C3	C3	N/A	C3	N/A	Quantified consistenly in paired forward and reverse labeled experiments
SVQLTEK[BS3-OH]R	650	SNLDEDIIAEENIVSR	727	C3	C3	C3	C3	N/A	N/A	N/A	N/A	N/A	N/A	N/A	N/A	Quantified consistenly in paired forward and reverse labeled experiments
SVQLTEKRM[Oxid]DK[BS3-OH]VGK	650	SNLDEDIIAEENIVSR	727	N/A	N/A	N/A	N/A	N/A	N/A	N/A	N/A	C3	C3	C3	C3	Quantified consistenly in paired forward and reverse labeled experiments
TPKYFKPGMPFDLMVFVTNPDGSPAYR	343	ADIGC[Carboxyamidomethyl]TPGSGKDYAGVFSDAGLTFTSSSGQQTAQR	611	N/A	N/A	N/A	N/A	N/A	N/A	N/A	N/A	C3b	0.634731	C3b	0.139911	Quantified consistenly in paired forward and reverse labeled experiments
VELLHNPAFC[Carboxyamidomethyl]SLATTKR	857	FYHPEKEDGK[BS3-NH2]LNK	1475	N/A	N/A	N/A	N/A	N/A	N/A	N/A	N/A	C3b	C3b	C3b	C3b	Quantified consistenly in paired forward and reverse labeled experiments
VELLHNPAFC[Carboxyamidomethyl]SLATTKR	857	LDKAC[Carboxyamidomethyl]EPGVDYVYK	1513	N/A	N/A	N/A	N/A	N/A	N/A	N/A	N/A	C3b	3.36525	C3b	2.38195	Quantified consistenly in paired forward and reverse labeled experiments
VTIKPAPETEK	1351	RPQDAKNTM[Oxid]ILEIC[Carboxyamidomethyl]TR	1359	N/A	N/A	N/A	N/A	-0.403217	-0.753793	-1.6277	-2.27313	N/A	N/A	N/A	N/A	Quantified consistenly in paired forward and reverse labeled experiments
VTIKPAPETEKRPQDAK	1346	FYHPEKEDGKLNK	1475	N/A	N/A	N/A	N/A	C3	C3	C3	C3	N/A	C3	N/A	C3	Quantified consistenly in paired forward and reverse labeled experiments
YPKELR	666	KC[Carboxyamidomethyl]C[Carboxyamidomethyl]EDGM[Oxid]R	670	C3	C3	C3	C3	N/A	N/A	N/A	N/A	N/A	N/A	N/A	N/A	Quantified consistenly in paired forward and reverse labeled experiments
IFTVNHKLLPVGR	133	DSITTWEILAVSM[Oxid]SDKK	790	N/A	N/A	N/A	N/A	N/A	N/A	N/A	N/A	N/A	0.836686	C3b	-0.00301264	Quantified in one of paired forward and reverse labeled experiments
IFTVNHKLLPVGR	133	DSITTWEILAVSMSDKK	790	N/A	N/A	N/A	N/A	N/A	N/A	N/A	N/A	N/A	0.628585	C3b	0.294757	Quantified in one of paired forward and reverse labeled experiments
ISLPESLKR	267	SVQLTEK[BS3-NH2]R	650	C3	C3	N/A	C3	N/A	N/A	N/A	N/A	N/A	N/A	N/A	N/A	Quantified in one of paired forward and reverse labeled experiments
ISLPESLKR	267	SVQLTEK[BS3-OH]R	650	C3	C3	N/A	C3	N/A	N/A	N/A	N/A	N/A	N/A	N/A	N/A	Quantified in one of paired forward and reverse labeled experiments
MDKVGK[BS3-NH2]YPK	660	FISLGEAC[Carboxyamidomethyl]K[BS3-NH2]KVFLDC[Carboxyamidomethyl]C[Carboxyamidomethyl]NYITELRR	700	N/A	N/A	N/A	N/A	C3	C3	N/A	C3	N/A	N/A	N/A	N/A	Quantified in one of paired forward and reverse labeled experiments
QKPDGVFQEDAPVIHQEMIGGLR	1091	NNNEKDMALTAFVLISLQEAK	1117	N/A	N/A	N/A	N/A	N/A	N/A	N/A	N/A	N/A	2.04271	1.38307	0.942422	Quantified in one of paired forward and reverse labeled experiments
SLKVVPEGIR	908	AKDQLTC[Carboxyamidomethyl]NK[BS3-OH]FDLK	1331	N/A	N/A	N/A	N/A	N/A	N/A	N/A	N/A	C3	-1.19137	N/A	-5.63797	Quantified in one of paired forward and reverse labeled experiments
SNLDEDIIAEENIVSR	727	AAVYHHFISDGVR	895	N/A	N/A	N/A	N/A	N/A	N/A	N/A	N/A	C3b	C3b	N/A	C3b	Quantified in one of paired forward and reverse labeled experiments
SVQLTEK[BS3-OH]R	650	VTIKPAPETEKRPQDAK	1353	C3	C3	N/A	C3	N/A	N/A	N/A	N/A	N/A	N/A	N/A	N/A	Quantified in one of paired forward and reverse labeled experiments
VTIKPAPETEK[BS3-NH2]RPQDAK	1346	FYHPEKEDGKLNK	1475	N/A	N/A	N/A	N/A	C3	C3	N/A	C3	N/A	N/A	N/A	N/A	Quantified in one of paired forward and reverse labeled experiments
VTIKPAPETEK[BS3-OH]RPQDAK	1346	FYHPEKEDGKLNK	1475	N/A	N/A	N/A	N/A	C3	C3	N/A	C3	N/A	N/A	N/A	N/A	Quantified in one of paired forward and reverse labeled experiments
EYVLPSFEVIVEPTEKFYYIYNEK	219	GVFVLNKK	585	N/A	N/A	N/A	N/A	N/A	N/A	N/A	N/A	5.97984	1.1129	C3b	0.604105	Conflict quantitation in paired forward and reverse labeled experiments
KLVLSSEK	44	QGALELIKK	1028	N/A	N/A	N/A	N/A	C3	C3b	C3b	C3b	N/A	N/A	N/A	N/A	Conflict quantitation in paired forward and reverse labeled experiments
LESEETMVLEAHDAQGDVPVTVTVHDFPGK	16	IFTVNHKLLPVGR	133	N/A	N/A	N/A	N/A	-8.74871	-0.935715	C3b	-1.75642	N/A	-2.27728	N/A	-2.50772	Conflict quantitation in paired forward and reverse labeled experiments
LGREGVQKEDIPPADLSDQVPDTESETR	937	SSKITHR	1284	N/A	N/A	N/A	N/A	C3	-0.637839	C3b	2.85105	N/A	N/A	N/A	N/A	Conflict quantitation in paired forward and reverse labeled experiments
LVKVQLSNDFDEYIM[Oxid]AIEQTIK	1529	EALKLEEKK	1577	N/A	N/A	N/A	N/A	N/A	N/A	N/A	N/A	C3	0.933446	C3b	0.924939	Conflict quantitation in paired forward and reverse labeled experiments
QKPDGVFQEDAPVIHQEMIGGLR	1091	NNNEKDM[Oxid]ALTAFVLISLQEAK	1117	N/A	N/A	N/A	N/A	N/A	N/A	N/A	N/A	C3b	2.63775	0.363126	1.33747	Conflict quantitation in paired forward and reverse labeled experiments
S[BS3-NH2]VQLTEKR	656	ASHLGLAR	720	N/A	N/A	N/A	N/A	C3	C3	-7.16813	C3	N/A	N/A	N/A	N/A	Conflict quantitation in paired forward and reverse labeled experiments
SDDKVTLEER	1504	LDKAC[Carboxyamidomethyl]EPGVDYVYK	1513	N/A	N/A	N/A	N/A	N/A	N/A	N/A	N/A	-0.168291	-0.361273	C3b	0.503772	Conflict quantitation in paired forward and reverse labeled experiments
SLKVVPEGIR	908	AKDQLTC[Carboxyamidomethyl]NK	1331	N/A	N/A	N/A	N/A	N/A	N/A	N/A	N/A	C3	-1.54676	-1.99813	-1.8082	Conflict quantitation in paired forward and reverse labeled experiments
SPMYSIITPNILR	1	AHEAKIRYYTYLIMNK	464	N/A	N/A	N/A	N/A	N/A	N/A	N/A	N/A	C3	-2.11695	C3b	1.01812	Conflict quantitation in paired forward and reverse labeled experiments
SPMYSIITPNILR	1	MDRAHEAKIR	464	N/A	N/A	N/A	N/A	N/A	N/A	N/A	N/A	1.28979	1.95405	C3b	0.926865	Conflict quantitation in paired forward and reverse labeled experiments
VELLHNPAFC[Carboxyamidomethyl]SLATTKR	857	SDDKVTLEER	1501	N/A	N/A	N/A	N/A	C3	-0.915387	-2.77054	-2.7573	N/A	N/A	N/A	N/A	Conflict quantitation in paired forward and reverse labeled experiments
VELLHNPAFC[Carboxyamidomethyl]SLATTKR	857	SDDKVTLEER	1504	N/A	N/A	N/A	N/A	-1.04512	-0.893706	C3	-2.77503	C3	-2.08138	-1.68065	-1.85024	Conflict quantitation in paired forward and reverse labeled experiments
VELLHNPAFC[Carboxyamidomethyl]SLATTKR	857	SDDKVTLEERLDK	1504	N/A	N/A	N/A	N/A	-0.750313	-0.795548	C3	-2.01271	C3	-2.27524	-4.47515	-1.60501	Conflict quantitation in paired forward and reverse labeled experiments
VELLHNPAFC[Carboxyamidomethyl]SLATTKR	857	TFISPIKC[Carboxyamidomethyl]R	1567	N/A	N/A	N/A	N/A	N/A	N/A	N/A	N/A	0.927505	0.707135	C3b	1.32994	Conflict quantitation in paired forward and reverse labeled experiments
VTIK[BS3-NH2]PAPETEK	1351	RPQDAKNTM[Oxid]ILEIC[Carboxyamidomethyl]TR	1359	-0.468553	-0.804246	C3	-1.43991	N/A	N/A	N/A	N/A	N/A	N/A	N/A	N/A	Conflict quantitation in paired forward and reverse labeled experiments
ISLPESLKR	267	KVLLDGVQNLR	283	N/A	0.315435	N/A	0.471043	N/A	0.406948	N/A	0.470282	N/A	0.116314	N/A	0.772779	Not Quantified
ISLPESLKR	265	KVLLDGVQNLRAEDLVGK	283	N/A	N/A	N/A	N/A	N/A	-0.190677	N/A	0.345626	N/A	N/A	N/A	N/A	Not Quantified
ISLPESLKR	267	KVLLDGVQNLRAEDLVGK	283	N/A	0.295179	N/A	1.02029	N/A	0.481593	N/A	0.551175	N/A	-0.0265545	N/A	0.264154	Not Quantified
KLVLSSEK	44	LKGPLLNK	1181	N/A	N/A	N/A	N/A	N/A	C3b	N/A	C3b	N/A	C3b	N/A	C3b	Not Quantified
KVEGTAFVIFGIQDGEQR	242	HQQTVTIPPKSSLSVPYVIVPLK	869	N/A	N/A	N/A	N/A	N/A	N/A	N/A	N/A	N/A	0.121512	N/A	-0.683246	Not Quantified
KVEGTAFVIFGIQDGEQR	242	RHQQTVTIPPKSSLSVPYVIVPLK	869	N/A	N/A	N/A	N/A	N/A	N/A	N/A	N/A	N/A	-0.936173	N/A	-0.276048	Not Quantified
LKGPLLNK	1181	QLYNVEATSYALLALLQLKDFDFVPPVVR	1222	N/A	N/A	N/A	N/A	N/A	N/A	N/A	N/A	N/A	-2.22742	N/A	-5.96259	Not Quantified
LKGPLLNK	1181	WEDPGK[BS3-NH2]QLYNVEATSYALLALLQLKDFDFVPPVVR	1222	N/A	N/A	N/A	N/A	N/A	N/A	N/A	N/A	N/A	4.27929	N/A	3.96286	Not Quantified
QDSLSSQNQLGVLPLSWDIPELVNMGQWKIR	183	LTQSKIWDVVEK	593	N/A	N/A	N/A	N/A	N/A	N/A	N/A	N/A	N/A	2.04659	N/A	1.41159	Not Quantified
SGIPIVTSPYQIHFTKTPK	337	EVVADSVWVDVKDSC[Carboxyamidomethyl]VGSLVVK	534	N/A	N/A	N/A	N/A	N/A	N/A	N/A	N/A	N/A	3.25496	N/A	1.57734	Not Quantified
VVLVAVDKGVFVLNKK	585	LTQSKIWDVVEK	593	N/A	N/A	N/A	N/A	N/A	3.76548	N/A	2.37093	N/A	N/A	N/A	N/A	Not Quantified
[1] Dataset I was acquired using a LTQ-orbitrap Velos mass spectrometer (Thermo Fisher Scientific), Dataset II was acquired using a Q Exactive mass spectrometer (Thermo Fisher Scientific).
