# Supplementary material for: Quantitative Cross-linking/Mass Spectrometry Using Isotope-labeled Cross-linkers and MaxQuant
Source: Mol Cell Proteomics. 2016 Jun 14;15(8):2769–78. doi: 10.1074/mcp.M115.056481 (PMC4974350; doi:10.1074/mcp.M115.056481)
Supplement: Supplemental Data [file 10.1074_M115.056481_mcp.M115.056481-2.txt]

cross-linker	number of cross-linker	Instrument	Isotoplabel	run_name	scan_number	ms2 retention time	precursor_mz	precursor_charge	error(ppm)	peptide_1	peptide_link_position_1	Linkage_site_1	peptide_2	peptide_link_position_2	Linkage_site_2
BS3	1	LTQ-Orbitrap Velos	C3+BS3/C3b+BS3-d4	Chen_Rappsilber_QCLMS_xC3d0C3bd4_I	8219	118.32	926.81375	3	-0.04	ASHLGLAR	2	720	SNLDEDIIAEENIVSR	1	727
BS3	1	LTQ-Orbitrap Velos	C3+BS3/C3b+BS3-d4	Chen_Rappsilber_QCLMS_xC3d0C3bd4_II	8857	139.4	926.81408	3	0.31	ASHLGLAR	2	720	SNLDEDIIAEENIVSR	1	727
BS3	1	LTQ-Orbitrap Velos	C3+BS3/C3b+BS3-d4	Chen_Rappsilber_QCLMS_xC3d0C3bd4_I	8211	118.24	695.36204	4	-0.17	ASHLGLAR	2	720	SNLDEDIIAEENIVSR	1	727
BS3	1	LTQ-Orbitrap Velos	C3+BS3/C3b+BS3-d4	Chen_Rappsilber_QCLMS_xC3d0C3bd4_II	8855	139.39	695.36256	4	0.58	ASHLGLAR	2	720	SNLDEDIIAEENIVSR	1	727
BS3-d4	1	LTQ-Orbitrap Velos	C3+BS3-d4/C3b+BS3	Chen_Rappsilber_QCLMS_xC3d4C3bd0_I	7730	118.61	696.36813	4	-0.45	ASHLGLAR	2	720	SNLDEDIIAEENIVSR	1	727
BS3-d4	1	LTQ-Orbitrap Velos	C3+BS3-d4/C3b+BS3	Chen_Rappsilber_QCLMS_xC3d4C3bd0_I	7760	118.92	696.36813	4	-0.45	ASHLGLAR	2	720	SNLDEDIIAEENIVSR	1	727
BS3-d4	1	LTQ-Orbitrap Velos	C3+BS3-d4/C3b+BS3	Chen_Rappsilber_QCLMS_xC3d4C3bd0_I	7772	119.03	696.36813	4	-0.45	ASHLGLAR	2	720	SNLDEDIIAEENIVSR	1	727
BS3-d4	1	LTQ-Orbitrap Velos	C3+BS3-d4/C3b+BS3	Chen_Rappsilber_QCLMS_xC3d4C3bd0_II	8780	140.09	696.36915	4	1.02	ASHLGLAR	2	720	SNLDEDIIAEENIVSR	1	727
BS3	1	Q Exactive	C3+BS3/C3b+BS3-d4	Chen_Rappsilber_QCLMS_xC3d0C3bd4_III	29447	123.39	695.36367	4	2.17	ASHLGLAR	2	720	SNLDEDIIAEENIVSR	1	727
BS3-d4	1	Q Exactive	C3+BS3-d4/C3b+BS3	Chen_Rappsilber_QCLMS_xC3d4C3bd0_III	29213	123.04	696.37045	4	2.89	ASHLGLAR	2	720	SNLDEDIIAEENIVSR	1	727
BS3-d4	1	LTQ-Orbitrap Velos	C3+BS3/C3b+BS3-d4	Chen_Rappsilber_QCLMS_xC3d0C3bd4_II	6137	108.34	707.38422	3	2.69	EFKSEK	3	75	IHWESASLLR	5	1293
BS3	1	LTQ-Orbitrap Velos	C3+BS3-d4/C3b+BS3	Chen_Rappsilber_QCLMS_xC3d4C3bd0_II	5895	107.32	706.03993	3	-0.98	EFKSEK	3	75	IHWESASLLR	5	1293
BS3-d4	1	LTQ-Orbitrap Velos	C3+BS3/C3b+BS3-d4	Chen_Rappsilber_QCLMS_xC3d0C3bd4_II	6131	108.3	530.78995	4	2.61	EFKSEK	3	75	IHWESASLLR	5	1293
BS3	1	LTQ-Orbitrap Velos	C3+BS3-d4/C3b+BS3	Chen_Rappsilber_QCLMS_xC3d4C3bd0_II	5894	107.31	529.78175	4	-1.02	EFKSEK	3	75	IHWESASLLR	5	1293
BS3	1	LTQ-Orbitrap Velos	C3+BS3-d4/C3b+BS3	Chen_Rappsilber_QCLMS_xC3d4C3bd0_II	6178	110.31	529.78159	4	-1.32	EFKSEK	3	75	IHWESASLLR	5	1293
BS3-d4	1	LTQ-Orbitrap Velos	C3+BS3/C3b+BS3-d4	Chen_Rappsilber_QCLMS_xC3d0C3bd4_II	5857	105.43	424.83245	5	0.34	EFKSEK	3	75	IHWESASLLR	5	1293
BS3-d4	1	LTQ-Orbitrap Velos	C3+BS3/C3b+BS3-d4	Chen_Rappsilber_QCLMS_xC3d0C3bd4_II	6135	108.33	424.83342	5	2.63	EFKSEK	3	75	IHWESASLLR	5	1293
BS3	1	LTQ-Orbitrap Velos	C3+BS3-d4/C3b+BS3	Chen_Rappsilber_QCLMS_xC3d4C3bd0_II	5898	107.34	424.02535	5	-4.57	EFKSEK	3	75	IHWESASLLR	5	1293
BS3-d4	1	Q Exactive	C3+BS3/C3b+BS3-d4	Chen_Rappsilber_QCLMS_xC3d0C3bd4_III	41286	164.57	1012.04258	4	1.15	EYVLPSFEVIVEPTEKFYYIYNEK	16	219	GVFVLNKK	7	585
BS3	1	Q Exactive	C3+BS3-d4/C3b+BS3	Chen_Rappsilber_QCLMS_xC3d4C3bd0_III	40966	163.76	1011.03828	4	3.11	EYVLPSFEVIVEPTEKFYYIYNEK	16	219	GVFVLNKK	7	585
BS3	1	Q Exactive	C3+BS3-d4/C3b+BS3	Chen_Rappsilber_QCLMS_xC3d4C3bd0_III	41273	164.78	1011.03828	4	3.11	EYVLPSFEVIVEPTEKFYYIYNEK	16	219	GVFVLNKK	7	585
BS3-d4	2	Q Exactive	C3+BS3/C3b+BS3-d4	Chen_Rappsilber_QCLMS_xC3d0C3bd4_III	39534	158.6	1230.39393	4	2.5	EYVLPSFEVIVEPTEKFYYIYNEK	16	219	TKbs3-d4nh2KQELSEAEQATR	3	406
BS3	2	Q Exactive	C3+BS3/C3b+BS3-d4	Chen_Rappsilber_QCLMS_xC3d0C3bd4_III	39698	159.17	1228.38189	4	2.92	EYVLPSFEVIVEPTEKFYYIYNEK	16	219	TKbs3nh2KQELSEAEQATR	3	406
BS3	2	Q Exactive	C3+BS3-d4/C3b+BS3	Chen_Rappsilber_QCLMS_xC3d4C3bd0_III	39408	158.56	1228.38143	4	2.55	EYVLPSFEVIVEPTEKFYYIYNEK	16	219	TKbs3nh2KQELSEAEQATR	3	406
BS3	2	Q Exactive	C3+BS3-d4/C3b+BS3	Chen_Rappsilber_QCLMS_xC3d4C3bd0_III	39705	159.57	1228.38143	4	2.55	EYVLPSFEVIVEPTEKFYYIYNEK	16	219	TKbs3nh2KQELSEAEQATR	3	406
BS3	2	Q Exactive	C3+BS3-d4/C3b+BS3	Chen_Rappsilber_QCLMS_xC3d4C3bd0_III	41633	166	1228.38078	4	2.02	EYVLPSFEVIVEPTEKFYYIYNEK	16	219	TKbs3nh2KQELSEAEQATR	3	406
BS3	2	Q Exactive	C3+BS3/C3b+BS3-d4	Chen_Rappsilber_QCLMS_xC3d0C3bd4_III	40632	162.32	1228.62902	4	3.84	EYVLPSFEVIVEPTEKFYYIYNEK	16	219	TKbs3ohKQELSEAEQATR	3	406
BS3	2	Q Exactive	C3+BS3-d4/C3b+BS3	Chen_Rappsilber_QCLMS_xC3d4C3bd0_III	40620	162.6	1228.6284	4	3.33	EYVLPSFEVIVEPTEKFYYIYNEK	16	219	TKbs3ohKQELSEAEQATR	3	406
BS3-d4	2	LTQ-Orbitrap Velos	C3+BS3-d4/C3b+BS3	Chen_Rappsilber_QCLMS_xC3d4C3bd0_I	4811	90.34	955.52051	3	-2.16	FYHPEKbs3-d4nh2EDGKLNK	10	1479	EALKLEEK	4	1573
BS3-d4	2	LTQ-Orbitrap Velos	C3+BS3-d4/C3b+BS3	Chen_Rappsilber_QCLMS_xC3d4C3bd0_I	4776	90	716.89193	4	-2.53	FYHPEKbs3-d4nh2EDGKLNK	10	1479	EALKLEEK	4	1573
BS3-d4	2	LTQ-Orbitrap Velos	C3+BS3-d4/C3b+BS3	Chen_Rappsilber_QCLMS_xC3d4C3bd0_I	4806	90.31	716.89193	4	-2.53	FYHPEKbs3-d4nh2EDGKLNK	10	1479	EALKLEEK	4	1573
BS3-d4	2	LTQ-Orbitrap Velos	C3+BS3-d4/C3b+BS3	Chen_Rappsilber_QCLMS_xC3d4C3bd0_I	4808	90.32	573.71534	5	-1.94	FYHPEKbs3-d4nh2EDGKLNK	10	1479	EALKLEEK	4	1573
BS3-d4	2	LTQ-Orbitrap Velos	C3+BS3-d4/C3b+BS3	Chen_Rappsilber_QCLMS_xC3d4C3bd0_I	5307	95.04	717.13948	4	-0.37	FYHPEKbs3-d4ohEDGKLNK	10	1479	EALKLEEK	4	1573
BS3-d4	2	LTQ-Orbitrap Velos	C3+BS3-d4/C3b+BS3	Chen_Rappsilber_QCLMS_xC3d4C3bd0_I	5324	95.18	717.13948	4	-0.37	FYHPEKbs3-d4ohEDGKLNK	10	1479	EALKLEEK	4	1573
BS3-d4	2	LTQ-Orbitrap Velos	C3+BS3-d4/C3b+BS3	Chen_Rappsilber_QCLMS_xC3d4C3bd0_I	5312	95.09	573.91362	5	0.64	FYHPEKbs3-d4ohEDGKLNK	10	1479	EALKLEEK	4	1573
BS3	2	LTQ-Orbitrap Velos	C3+BS3/C3b+BS3-d4	Chen_Rappsilber_QCLMS_xC3d0C3bd4_I	5084	90.05	714.87934	4	-2.58	FYHPEKbs3nh2EDGKLNK	10	1479	EALKLEEK	4	1573
BS3	2	LTQ-Orbitrap Velos	C3+BS3/C3b+BS3-d4	Chen_Rappsilber_QCLMS_xC3d0C3bd4_I	5085	90.08	572.10538	5	-1.8	FYHPEKbs3nh2EDGKLNK	10	1479	EALKLEEK	4	1573
BS3	2	LTQ-Orbitrap Velos	C3+BS3/C3b+BS3-d4	Chen_Rappsilber_QCLMS_xC3d0C3bd4_I	5612	94.67	715.12687	4	-0.45	FYHPEKbs3ohEDGKLNK	10	1479	EALKLEEK	4	1573
BS3	1	LTQ-Orbitrap Velos	C3+BS3/C3b+BS3-d4	Chen_Rappsilber_QCLMS_xC3d0C3bd4_II	4143	85.58	901.14258	3	1.81	FYHPEKEDGKLNK	10	1479	EALKLEEK	4	1573
BS3	1	LTQ-Orbitrap Velos	C3+BS3/C3b+BS3-d4	Chen_Rappsilber_QCLMS_xC3d0C3bd4_II	4136	85.49	676.10824	4	1.04	FYHPEKEDGKLNK	10	1479	EALKLEEK	4	1573
BS3-d4	1	LTQ-Orbitrap Velos	C3+BS3-d4/C3b+BS3	Chen_Rappsilber_QCLMS_xC3d4C3bd0_II	4070	85.84	677.11373	4	-0.13	FYHPEKEDGKLNK	10	1479	EALKLEEK	4	1573
BS3	1	LTQ-Orbitrap Velos	C3+BS3/C3b+BS3-d4	Chen_Rappsilber_QCLMS_xC3d0C3bd4_II	3738	80.56	708.13046	4	-1.15	FYHPEKEDGKLNK	10	1479	EALKLEEKK	4	1573
BS3	1	LTQ-Orbitrap Velos	C3+BS3/C3b+BS3-d4	Chen_Rappsilber_QCLMS_xC3d0C3bd4_II	3724	80.39	566.70617	5	-0.55	FYHPEKEDGKLNK	10	1479	EALKLEEKK	4	1573
BS3-d4	1	LTQ-Orbitrap Velos	C3+BS3-d4/C3b+BS3	Chen_Rappsilber_QCLMS_xC3d4C3bd0_II	3713	81.13	567.51132	5	-0.31	FYHPEKEDGKLNK	10	1479	EALKLEEKK	4	1573
BS3	1	Q Exactive	C3+BS3/C3b+BS3-d4	Chen_Rappsilber_QCLMS_xC3d0C3bd4_III	33280	137.18	893.48881	4	2.64	IFTVNHKLLPVGR	7	133	DSITTWEILAVSMoxSDKK	16	790
BS3	1	Q Exactive	C3+BS3-d4/C3b+BS3	Chen_Rappsilber_QCLMS_xC3d4C3bd0_III	33157	137.29	893.48839	4	2.17	IFTVNHKLLPVGR	7	133	DSITTWEILAVSMoxSDKK	16	790
BS3-d4	1	Q Exactive	C3+BS3-d4/C3b+BS3	Chen_Rappsilber_QCLMS_xC3d4C3bd0_III	32974	136.67	894.4939	4	1.31	IFTVNHKLLPVGR	7	133	DSITTWEILAVSMoxSDKK	16	790
BS3-d4	1	Q Exactive	C3+BS3/C3b+BS3-d4	Chen_Rappsilber_QCLMS_xC3d0C3bd4_III	33194	136.89	715.797	5	1.89	IFTVNHKLLPVGR	7	133	DSITTWEILAVSMoxSDKK	16	790
BS3	1	Q Exactive	C3+BS3-d4/C3b+BS3	Chen_Rappsilber_QCLMS_xC3d4C3bd0_III	33056	136.94	714.99212	5	2.1	IFTVNHKLLPVGR	7	133	DSITTWEILAVSMoxSDKK	16	790
BS3	1	Q Exactive	C3+BS3/C3b+BS3-d4	Chen_Rappsilber_QCLMS_xC3d0C3bd4_III	37100	150.31	889.48981	4	2.34	IFTVNHKLLPVGR	7	133	DSITTWEILAVSMSDKK	16	790
BS3-d4	1	Q Exactive	C3+BS3/C3b+BS3-d4	Chen_Rappsilber_QCLMS_xC3d0C3bd4_III	36966	149.89	890.49537	4	1.53	IFTVNHKLLPVGR	7	133	DSITTWEILAVSMSDKK	16	790
BS3-d4	1	Q Exactive	C3+BS3/C3b+BS3-d4	Chen_Rappsilber_QCLMS_xC3d0C3bd4_III	39251	157.66	890.49528	4	1.43	IFTVNHKLLPVGR	7	133	DSITTWEILAVSMSDKK	16	790
BS3	1	Q Exactive	C3+BS3-d4/C3b+BS3	Chen_Rappsilber_QCLMS_xC3d4C3bd0_III	37223	151.19	889.48957	4	2.06	IFTVNHKLLPVGR	7	133	DSITTWEILAVSMSDKK	16	790
BS3	1	Q Exactive	C3+BS3-d4/C3b+BS3	Chen_Rappsilber_QCLMS_xC3d4C3bd0_III	37674	152.74	889.48943	4	1.91	IFTVNHKLLPVGR	7	133	DSITTWEILAVSMSDKK	16	790
BS3	1	Q Exactive	C3+BS3-d4/C3b+BS3	Chen_Rappsilber_QCLMS_xC3d4C3bd0_III	38945	157.02	889.49038	4	2.99	IFTVNHKLLPVGR	7	133	DSITTWEILAVSMSDKK	16	790
BS3	1	Q Exactive	C3+BS3/C3b+BS3-d4	Chen_Rappsilber_QCLMS_xC3d0C3bd4_III	37421	151.43	711.79313	5	2.1	IFTVNHKLLPVGR	7	133	DSITTWEILAVSMSDKK	16	790
BS3	1	Q Exactive	C3+BS3/C3b+BS3-d4	Chen_Rappsilber_QCLMS_xC3d0C3bd4_III	39273	157.73	711.79312	5	2.08	IFTVNHKLLPVGR	7	133	DSITTWEILAVSMSDKK	16	790
BS3-d4	1	Q Exactive	C3+BS3/C3b+BS3-d4	Chen_Rappsilber_QCLMS_xC3d0C3bd4_III	36983	149.95	712.59776	5	1.55	IFTVNHKLLPVGR	7	133	DSITTWEILAVSMSDKK	16	790
BS3-d4	1	Q Exactive	C3+BS3/C3b+BS3-d4	Chen_Rappsilber_QCLMS_xC3d0C3bd4_III	37720	152.48	712.59772	5	1.49	IFTVNHKLLPVGR	7	133	DSITTWEILAVSMSDKK	16	790
BS3-d4	1	Q Exactive	C3+BS3/C3b+BS3-d4	Chen_Rappsilber_QCLMS_xC3d0C3bd4_III	37725	152.49	712.59772	5	1.49	IFTVNHKLLPVGR	7	133	DSITTWEILAVSMSDKK	16	790
BS3	1	Q Exactive	C3+BS3-d4/C3b+BS3	Chen_Rappsilber_QCLMS_xC3d4C3bd0_III	37227	151.21	711.79368	5	2.87	IFTVNHKLLPVGR	7	133	DSITTWEILAVSMSDKK	16	790
BS3	1	Q Exactive	C3+BS3-d4/C3b+BS3	Chen_Rappsilber_QCLMS_xC3d4C3bd0_III	39284	158.14	711.79286	5	1.71	IFTVNHKLLPVGR	7	133	DSITTWEILAVSMSDKK	16	790
BS3	1	Q Exactive	C3+BS3-d4/C3b+BS3	Chen_Rappsilber_QCLMS_xC3d4C3bd0_III	39912	160.27	711.79329	5	2.32	IFTVNHKLLPVGR	7	133	DSITTWEILAVSMSDKK	16	790
BS3	1	LTQ-Orbitrap Velos	C3+BS3/C3b+BS3-d4	Chen_Rappsilber_QCLMS_xC3d0C3bd4_II	8287	132.33	812.15155	3	0.39	ISLPESLKR	8	267	KVLLDGVQNLR	1	283
BS3	1	LTQ-Orbitrap Velos	C3+BS3/C3b+BS3-d4	Chen_Rappsilber_QCLMS_xC3d0C3bd4_II	8291	132.39	812.15155	3	0.39	ISLPESLKR	8	267	KVLLDGVQNLR	1	283
BS3	1	LTQ-Orbitrap Velos	C3+BS3/C3b+BS3-d4	Chen_Rappsilber_QCLMS_xC3d0C3bd4_II	8300	132.48	812.15155	3	0.39	ISLPESLKR	8	267	KVLLDGVQNLR	1	283
BS3-d4	1	LTQ-Orbitrap Velos	C3+BS3/C3b+BS3-d4	Chen_Rappsilber_QCLMS_xC3d0C3bd4_II	8221	131.57	813.49281	3	-0.16	ISLPESLKR	8	267	KVLLDGVQNLR	1	283
BS3	1	LTQ-Orbitrap Velos	C3+BS3-d4/C3b+BS3	Chen_Rappsilber_QCLMS_xC3d4C3bd0_II	7535	125.25	812.15112	3	-0.14	ISLPESLKR	8	267	KVLLDGVQNLR	1	283
BS3	1	LTQ-Orbitrap Velos	C3+BS3-d4/C3b+BS3	Chen_Rappsilber_QCLMS_xC3d4C3bd0_II	8213	133	812.15083	3	-0.49	ISLPESLKR	8	267	KVLLDGVQNLR	1	283
BS3	1	LTQ-Orbitrap Velos	C3+BS3-d4/C3b+BS3	Chen_Rappsilber_QCLMS_xC3d4C3bd0_II	8281	133.75	812.15083	3	-0.49	ISLPESLKR	8	267	KVLLDGVQNLR	1	283
BS3	1	LTQ-Orbitrap Velos	C3+BS3/C3b+BS3-d4	Chen_Rappsilber_QCLMS_xC3d0C3bd4_I	7768	113.91	609.36697	4	2.84	ISLPESLKR	8	267	KVLLDGVQNLR	1	283
BS3-d4	1	LTQ-Orbitrap Velos	C3+BS3/C3b+BS3-d4	Chen_Rappsilber_QCLMS_xC3d0C3bd4_I	7742	113.65	610.3732	4	2.76	ISLPESLKR	8	267	KVLLDGVQNLR	1	283
BS3	1	LTQ-Orbitrap Velos	C3+BS3/C3b+BS3-d4	Chen_Rappsilber_QCLMS_xC3d0C3bd4_II	7565	124.03	609.36551	4	0.44	ISLPESLKR	8	267	KVLLDGVQNLR	1	283
BS3	1	LTQ-Orbitrap Velos	C3+BS3/C3b+BS3-d4	Chen_Rappsilber_QCLMS_xC3d0C3bd4_II	8280	132.26	609.36573	4	0.79	ISLPESLKR	8	267	KVLLDGVQNLR	1	283
BS3	1	LTQ-Orbitrap Velos	C3+BS3/C3b+BS3-d4	Chen_Rappsilber_QCLMS_xC3d0C3bd4_II	8299	132.48	609.36573	4	0.79	ISLPESLKR	8	267	KVLLDGVQNLR	1	283
BS3	1	LTQ-Orbitrap Velos	C3+BS3-d4/C3b+BS3	Chen_Rappsilber_QCLMS_xC3d4C3bd0_I	7278	114.03	609.36542	4	0.29	ISLPESLKR	8	267	KVLLDGVQNLR	1	283
BS3	1	LTQ-Orbitrap Velos	C3+BS3-d4/C3b+BS3	Chen_Rappsilber_QCLMS_xC3d4C3bd0_I	7292	114.18	609.36542	4	0.29	ISLPESLKR	8	267	KVLLDGVQNLR	1	283
BS3	1	LTQ-Orbitrap Velos	C3+BS3-d4/C3b+BS3	Chen_Rappsilber_QCLMS_xC3d4C3bd0_II	8212	133	609.36527	4	0.05	ISLPESLKR	8	267	KVLLDGVQNLR	1	283
BS3	1	LTQ-Orbitrap Velos	C3+BS3-d4/C3b+BS3	Chen_Rappsilber_QCLMS_xC3d4C3bd0_II	8222	133.09	609.36527	4	0.05	ISLPESLKR	8	267	KVLLDGVQNLR	1	283
BS3	1	LTQ-Orbitrap Velos	C3+BS3-d4/C3b+BS3	Chen_Rappsilber_QCLMS_xC3d4C3bd0_II	8232	133.19	609.36527	4	0.05	ISLPESLKR	8	267	KVLLDGVQNLR	1	283
BS3-d4	1	LTQ-Orbitrap Velos	C3+BS3-d4/C3b+BS3	Chen_Rappsilber_QCLMS_xC3d4C3bd0_II	7501	124.91	610.37188	4	0.58	ISLPESLKR	8	267	KVLLDGVQNLR	1	283
BS3-d4	1	LTQ-Orbitrap Velos	C3+BS3-d4/C3b+BS3	Chen_Rappsilber_QCLMS_xC3d4C3bd0_II	8174	132.49	610.37122	4	-0.49	ISLPESLKR	8	267	KVLLDGVQNLR	1	283
BS3	1	Q Exactive	C3+BS3/C3b+BS3-d4	Chen_Rappsilber_QCLMS_xC3d0C3bd4_III	28097	118.44	609.36641	4	1.9	ISLPESLKR	8	267	KVLLDGVQNLR	1	283
BS3	1	Q Exactive	C3+BS3-d4/C3b+BS3	Chen_Rappsilber_QCLMS_xC3d4C3bd0_III	27829	117.87	609.36632	4	1.76	ISLPESLKR	8	267	KVLLDGVQNLR	1	283
BS3	1	LTQ-Orbitrap Velos	C3+BS3/C3b+BS3-d4	Chen_Rappsilber_QCLMS_xC3d0C3bd4_II	8477	134.53	1049.6097	3	-0.05	ISLPESLKR	6	265	KVLLDGVQNLRAEDLVGK	1	283
BS3-d4	1	LTQ-Orbitrap Velos	C3+BS3/C3b+BS3-d4	Chen_Rappsilber_QCLMS_xC3d0C3bd4_II	8446	134.12	1050.95153	3	0.07	ISLPESLKR	6	265	KVLLDGVQNLRAEDLVGK	1	283
BS3	1	LTQ-Orbitrap Velos	C3+BS3-d4/C3b+BS3	Chen_Rappsilber_QCLMS_xC3d4C3bd0_II	8447	135.77	1049.60975	3	-0.01	ISLPESLKR	6	265	KVLLDGVQNLRAEDLVGK	1	283
BS3	1	LTQ-Orbitrap Velos	C3+BS3/C3b+BS3-d4	Chen_Rappsilber_QCLMS_xC3d0C3bd4_II	8465	134.39	787.45934	4	0.27	ISLPESLKR	6	265	KVLLDGVQNLRAEDLVGK	1	283
BS3-d4	1	LTQ-Orbitrap Velos	C3+BS3/C3b+BS3-d4	Chen_Rappsilber_QCLMS_xC3d0C3bd4_II	8443	134.07	788.46548	4	0.09	ISLPESLKR	6	265	KVLLDGVQNLRAEDLVGK	1	283
BS3	1	LTQ-Orbitrap Velos	C3+BS3-d4/C3b+BS3	Chen_Rappsilber_QCLMS_xC3d4C3bd0_II	8434	135.61	787.45959	4	0.58	ISLPESLKR	6	265	KVLLDGVQNLRAEDLVGK	1	283
BS3-d4	1	LTQ-Orbitrap Velos	C3+BS3-d4/C3b+BS3	Chen_Rappsilber_QCLMS_xC3d4C3bd0_II	8366	134.71	788.46551	4	0.13	ISLPESLKR	6	265	KVLLDGVQNLRAEDLVGK	1	283
BS3	1	LTQ-Orbitrap Velos	C3+BS3/C3b+BS3-d4	Chen_Rappsilber_QCLMS_xC3d0C3bd4_II	8504	134.92	630.16853	5	-0.37	ISLPESLKR	6	265	KVLLDGVQNLRAEDLVGK	1	283
BS3	1	LTQ-Orbitrap Velos	C3+BS3-d4/C3b+BS3	Chen_Rappsilber_QCLMS_xC3d4C3bd0_II	8428	135.54	630.16904	5	0.44	ISLPESLKR	6	265	KVLLDGVQNLRAEDLVGK	1	283
BS3	1	LTQ-Orbitrap Velos	C3+BS3/C3b+BS3-d4	Chen_Rappsilber_QCLMS_xC3d0C3bd4_II	8975	140.82	1049.61025	3	0.48	ISLPESLKR	8	267	KVLLDGVQNLRAEDLVGK	1	283
BS3-d4	1	LTQ-Orbitrap Velos	C3+BS3/C3b+BS3-d4	Chen_Rappsilber_QCLMS_xC3d0C3bd4_II	8875	139.63	1050.9514	3	-0.05	ISLPESLKR	8	267	KVLLDGVQNLRAEDLVGK	1	283
BS3	1	LTQ-Orbitrap Velos	C3+BS3-d4/C3b+BS3	Chen_Rappsilber_QCLMS_xC3d4C3bd0_II	8856	140.93	1049.6103	3	0.52	ISLPESLKR	8	267	KVLLDGVQNLRAEDLVGK	1	283
BS3-d4	1	LTQ-Orbitrap Velos	C3+BS3-d4/C3b+BS3	Chen_Rappsilber_QCLMS_xC3d4C3bd0_II	8794	140.26	1050.95172	3	0.25	ISLPESLKR	8	267	KVLLDGVQNLRAEDLVGK	1	283
BS3	1	LTQ-Orbitrap Velos	C3+BS3/C3b+BS3-d4	Chen_Rappsilber_QCLMS_xC3d0C3bd4_II	8966	140.72	787.45919	4	0.07	ISLPESLKR	8	267	KVLLDGVQNLRAEDLVGK	1	283
BS3-d4	1	LTQ-Orbitrap Velos	C3+BS3/C3b+BS3-d4	Chen_Rappsilber_QCLMS_xC3d0C3bd4_II	8869	139.55	788.46453	4	-1.12	ISLPESLKR	8	267	KVLLDGVQNLRAEDLVGK	1	283
BS3	1	LTQ-Orbitrap Velos	C3+BS3-d4/C3b+BS3	Chen_Rappsilber_QCLMS_xC3d4C3bd0_I	7770	119.02	787.4588	4	-0.42	ISLPESLKR	8	267	KVLLDGVQNLRAEDLVGK	1	283
BS3	1	LTQ-Orbitrap Velos	C3+BS3-d4/C3b+BS3	Chen_Rappsilber_QCLMS_xC3d4C3bd0_II	8853	140.92	787.45922	4	0.1	ISLPESLKR	8	267	KVLLDGVQNLRAEDLVGK	1	283
BS3	1	LTQ-Orbitrap Velos	C3+BS3-d4/C3b+BS3	Chen_Rappsilber_QCLMS_xC3d4C3bd0_II	8872	141.11	787.45922	4	0.1	ISLPESLKR	8	267	KVLLDGVQNLRAEDLVGK	1	283
BS3	1	Q Exactive	C3+BS3/C3b+BS3-d4	Chen_Rappsilber_QCLMS_xC3d0C3bd4_III	29687	124.26	787.4603	4	1.48	ISLPESLKR	8	267	KVLLDGVQNLRAEDLVGK	1	283
BS3-d4	1	Q Exactive	C3+BS3/C3b+BS3-d4	Chen_Rappsilber_QCLMS_xC3d0C3bd4_III	28406	119.62	788.46694	4	1.94	ISLPESLKR	8	267	KVLLDGVQNLRAEDLVGK	1	283
BS3	1	Q Exactive	C3+BS3-d4/C3b+BS3	Chen_Rappsilber_QCLMS_xC3d4C3bd0_III	29448	123.89	787.46003	4	1.14	ISLPESLKR	8	267	KVLLDGVQNLRAEDLVGK	1	283
BS3-d4	1	LTQ-Orbitrap Velos	C3+BS3/C3b+BS3-d4	Chen_Rappsilber_QCLMS_xC3d0C3bd4_I	8236	118.5	630.97357	5	-0.34	ISLPESLKR	8	267	KVLLDGVQNLRAEDLVGK	1	283
BS3	1	LTQ-Orbitrap Velos	C3+BS3-d4/C3b+BS3	Chen_Rappsilber_QCLMS_xC3d4C3bd0_II	8871	141.11	630.16892	5	0.25	ISLPESLKR	8	267	KVLLDGVQNLRAEDLVGK	1	283
BS3	1	Q Exactive	C3+BS3/C3b+BS3-d4	Chen_Rappsilber_QCLMS_xC3d0C3bd4_III	29686	124.25	630.16976	5	1.59	ISLPESLKR	8	267	KVLLDGVQNLRAEDLVGK	1	283
BS3	1	Q Exactive	C3+BS3-d4/C3b+BS3	Chen_Rappsilber_QCLMS_xC3d4C3bd0_III	29449	123.89	630.16919	5	0.68	ISLPESLKR	8	267	KVLLDGVQNLRAEDLVGK	1	283
BS3-d4	2	LTQ-Orbitrap Velos	C3+BS3-d4/C3b+BS3	Chen_Rappsilber_QCLMS_xC3d4C3bd0_I	6895	110.29	768.46361	3	-0.92	ISLPESLKR	8	267	SVQLTEKbs3-d4nh2R	1	650
BS3-d4	2	LTQ-Orbitrap Velos	C3+BS3-d4/C3b+BS3	Chen_Rappsilber_QCLMS_xC3d4C3bd0_I	6971	111.02	768.46361	3	-0.92	ISLPESLKR	8	267	SVQLTEKbs3-d4nh2R	1	650
BS3-d4	2	LTQ-Orbitrap Velos	C3+BS3-d4/C3b+BS3	Chen_Rappsilber_QCLMS_xC3d4C3bd0_I	7445	115.71	768.79184	3	-0.64	ISLPESLKR	8	267	SVQLTEKbs3-d4ohR	1	650
BS3	2	LTQ-Orbitrap Velos	C3+BS3/C3b+BS3-d4	Chen_Rappsilber_QCLMS_xC3d0C3bd4_I	7345	110.16	765.78022	3	-0.91	ISLPESLKR	8	267	SVQLTEKbs3nh2R	1	650
BS3	2	LTQ-Orbitrap Velos	C3+BS3/C3b+BS3-d4	Chen_Rappsilber_QCLMS_xC3d0C3bd4_I	7948	115.66	766.10831	3	-0.8	ISLPESLKR	8	267	SVQLTEKbs3ohR	1	650
BS3-d4	1	LTQ-Orbitrap Velos	C3+BS3/C3b+BS3-d4	Chen_Rappsilber_QCLMS_xC3d0C3bd4_II	7021	117.86	781.44294	3	-0.53	ISLPESLKR	8	267	YISKYELDK	4	1409
BS3	1	LTQ-Orbitrap Velos	C3+BS3-d4/C3b+BS3	Chen_Rappsilber_QCLMS_xC3d4C3bd0_II	7027	119.48	780.1021	3	0.57	ISLPESLKR	8	267	YISKYELDK	4	1409
BS3-d4	1	LTQ-Orbitrap Velos	C3+BS3/C3b+BS3-d4	Chen_Rappsilber_QCLMS_xC3d0C3bd4_II	7019	117.85	586.33526	4	1.58	ISLPESLKR	8	267	YISKYELDK	4	1409
BS3	1	LTQ-Orbitrap Velos	C3+BS3-d4/C3b+BS3	Chen_Rappsilber_QCLMS_xC3d4C3bd0_II	7026	119.47	585.32924	4	2.01	ISLPESLKR	8	267	YISKYELDK	4	1409
BS3	1	LTQ-Orbitrap Velos	C3+BS3/C3b+BS3-d4	Chen_Rappsilber_QCLMS_xC3d0C3bd4_II	5476	101.25	839.72689	3	-0.86	KCcmCcmEDGMoxR	1	670	QPSSAFAAFVKR	11	1049
BS3-d4	1	LTQ-Orbitrap Velos	C3+BS3-d4/C3b+BS3	Chen_Rappsilber_QCLMS_xC3d4C3bd0_II	5446	102.37	841.06932	3	0	KCcmCcmEDGMoxR	1	670	QPSSAFAAFVKR	11	1049
BS3	1	LTQ-Orbitrap Velos	C3+BS3/C3b+BS3-d4	Chen_Rappsilber_QCLMS_xC3d0C3bd4_II	5475	101.25	630.04695	4	-0.92	KCcmCcmEDGMoxR	1	670	QPSSAFAAFVKR	11	1049
BS3-d4	1	LTQ-Orbitrap Velos	C3+BS3-d4/C3b+BS3	Chen_Rappsilber_QCLMS_xC3d4C3bd0_II	5445	102.37	631.05375	4	-0.09	KCcmCcmEDGMoxR	1	670	QPSSAFAAFVKR	11	1049
BS3-d4	1	LTQ-Orbitrap Velos	C3+BS3-d4/C3b+BS3	Chen_Rappsilber_QCLMS_xC3d4C3bd0_II	5480	102.75	631.05375	4	-0.09	KCcmCcmEDGMoxR	1	670	QPSSAFAAFVKR	11	1049
BS3-d4	1	LTQ-Orbitrap Velos	C3+BS3-d4/C3b+BS3	Chen_Rappsilber_QCLMS_xC3d4C3bd0_II	5499	102.95	631.05375	4	-0.09	KCcmCcmEDGMoxR	1	670	QPSSAFAAFVKR	11	1049
BS3	1	LTQ-Orbitrap Velos	C3+BS3/C3b+BS3-d4	Chen_Rappsilber_QCLMS_xC3d0C3bd4_I	5663	95.13	834.39615	3	0.2	KCcmCcmEDGMR	1	670	QPSSAFAAFVKR	11	1049
BS3	1	LTQ-Orbitrap Velos	C3+BS3/C3b+BS3-d4	Chen_Rappsilber_QCLMS_xC3d0C3bd4_II	5798	104.81	834.39451	3	-1.76	KCcmCcmEDGMR	1	670	QPSSAFAAFVKR	11	1049
BS3-d4	1	LTQ-Orbitrap Velos	C3+BS3-d4/C3b+BS3	Chen_Rappsilber_QCLMS_xC3d4C3bd0_II	5813	106.44	835.73689	3	-0.95	KCcmCcmEDGMR	1	670	QPSSAFAAFVKR	11	1049
BS3	1	LTQ-Orbitrap Velos	C3+BS3/C3b+BS3-d4	Chen_Rappsilber_QCLMS_xC3d0C3bd4_II	5797	104.81	626.04764	4	-1.85	KCcmCcmEDGMR	1	670	QPSSAFAAFVKR	11	1049
BS3-d4	1	LTQ-Orbitrap Velos	C3+BS3-d4/C3b+BS3	Chen_Rappsilber_QCLMS_xC3d4C3bd0_I	5375	95.61	627.05471	4	-0.58	KCcmCcmEDGMR	1	670	QPSSAFAAFVKR	11	1049
BS3-d4	1	LTQ-Orbitrap Velos	C3+BS3-d4/C3b+BS3	Chen_Rappsilber_QCLMS_xC3d4C3bd0_II	5812	106.43	627.05422	4	-1.37	KCcmCcmEDGMR	1	670	QPSSAFAAFVKR	11	1049
BS3	1	LTQ-Orbitrap Velos	C3+BS3/C3b+BS3-d4	Chen_Rappsilber_QCLMS_xC3d0C3bd4_II	5415	100.55	1048.82102	3	0.1	KCcmCcmEDGMRENPMoxR	1	670	QPSSAFAAFVKR	11	1049
BS3	1	LTQ-Orbitrap Velos	C3+BS3/C3b+BS3-d4	Chen_Rappsilber_QCLMS_xC3d0C3bd4_II	5399	100.36	786.86695	4	-0.7	KCcmCcmEDGMRENPMoxR	1	670	QPSSAFAAFVKR	11	1049
BS3-d4	1	LTQ-Orbitrap Velos	C3+BS3-d4/C3b+BS3	Chen_Rappsilber_QCLMS_xC3d4C3bd0_II	5359	101.36	787.87363	4	-0.18	KCcmCcmEDGMRENPMoxR	1	670	QPSSAFAAFVKR	11	1049
BS3	1	LTQ-Orbitrap Velos	C3+BS3/C3b+BS3-d4	Chen_Rappsilber_QCLMS_xC3d0C3bd4_II	5403	100.42	629.69514	5	-0.5	KCcmCcmEDGMRENPMoxR	1	670	QPSSAFAAFVKR	11	1049
BS3-d4	1	LTQ-Orbitrap Velos	C3+BS3-d4/C3b+BS3	Chen_Rappsilber_QCLMS_xC3d4C3bd0_II	5356	101.33	630.50028	5	-0.31	KCcmCcmEDGMRENPMoxR	1	670	QPSSAFAAFVKR	11	1049
BS3	1	LTQ-Orbitrap Velos	C3+BS3/C3b+BS3-d4	Chen_Rappsilber_QCLMS_xC3d0C3bd4_II	5794	104.75	1043.4881	3	-1.13	KCcmCcmEDGMRENPMR	1	670	QPSSAFAAFVKR	11	1049
BS3-d4	1	LTQ-Orbitrap Velos	C3+BS3-d4/C3b+BS3	Chen_Rappsilber_QCLMS_xC3d4C3bd0_II	5807	106.36	1044.83038	3	-0.57	KCcmCcmEDGMRENPMR	1	670	QPSSAFAAFVKR	11	1049
BS3	1	LTQ-Orbitrap Velos	C3+BS3/C3b+BS3-d4	Chen_Rappsilber_QCLMS_xC3d0C3bd4_II	5792	104.74	782.86745	4	-1.69	KCcmCcmEDGMRENPMR	1	670	QPSSAFAAFVKR	11	1049
BS3	1	LTQ-Orbitrap Velos	C3+BS3-d4/C3b+BS3	Chen_Rappsilber_QCLMS_xC3d4C3bd0_I	2548	66.82	524.97012	3	0.18	KLVLSSEK	1	44	DKNR	2	1195
BS3-d4	1	LTQ-Orbitrap Velos	C3+BS3/C3b+BS3-d4	Chen_Rappsilber_QCLMS_xC3d0C3bd4_I	2742	66.69	394.98574	4	0.3	KLVLSSEK	1	44	DKNR	2	1195
BS3-d4	1	LTQ-Orbitrap Velos	C3+BS3/C3b+BS3-d4	Chen_Rappsilber_QCLMS_xC3d0C3bd4_I	2755	66.81	394.98574	4	0.3	KLVLSSEK	1	44	DKNR	2	1195
BS3	1	LTQ-Orbitrap Velos	C3+BS3-d4/C3b+BS3	Chen_Rappsilber_QCLMS_xC3d4C3bd0_I	2550	66.84	393.97978	4	1.12	KLVLSSEK	1	44	DKNR	2	1195
BS3-d4	1	LTQ-Orbitrap Velos	C3+BS3/C3b+BS3-d4	Chen_Rappsilber_QCLMS_xC3d0C3bd4_I	3753	77.09	604.68116	3	-0.73	KLVLSSEK	1	44	EFKSEK	3	75
BS3-d4	1	LTQ-Orbitrap Velos	C3+BS3-d4/C3b+BS3	Chen_Rappsilber_QCLMS_xC3d4C3bd0_I	3536	77.36	604.6818	3	0.33	KLVLSSEK	1	44	EFKSEK	3	75
BS3-d4	1	LTQ-Orbitrap Velos	C3+BS3/C3b+BS3-d4	Chen_Rappsilber_QCLMS_xC3d0C3bd4_I	3751	77.06	453.76253	4	-1.09	KLVLSSEK	1	44	EFKSEK	3	75
BS3-d4	2	LTQ-Orbitrap Velos	C3+BS3-d4/C3b+BS3	Chen_Rappsilber_QCLMS_xC3d4C3bd0_I	4358	85.87	728.76213	3	-0.33	KLVLSSEK	1	44	EFKSEKbs3-d4nh2GR	3	75
BS3-d4	2	LTQ-Orbitrap Velos	C3+BS3/C3b+BS3-d4	Chen_Rappsilber_QCLMS_xC3d0C3bd4_I	4618	85.61	546.82372	4	0.22	KLVLSSEK	1	44	EFKSEKbs3-d4nh2GR	3	75
BS3-d4	2	LTQ-Orbitrap Velos	C3+BS3-d4/C3b+BS3	Chen_Rappsilber_QCLMS_xC3d4C3bd0_I	4357	85.87	546.82389	4	0.54	KLVLSSEK	1	44	EFKSEKbs3-d4nh2GR	3	75
BS3-d4	2	LTQ-Orbitrap Velos	C3+BS3/C3b+BS3-d4	Chen_Rappsilber_QCLMS_xC3d0C3bd4_I	5088	90.1	547.06807	4	-2.8	KLVLSSEK	1	44	EFKSEKbs3-d4ohGR	3	75
BS3-d4	2	LTQ-Orbitrap Velos	C3+BS3-d4/C3b+BS3	Chen_Rappsilber_QCLMS_xC3d4C3bd0_I	4836	90.59	547.06772	4	-3.45	KLVLSSEK	1	44	EFKSEKbs3-d4ohGR	3	75
BS3	2	LTQ-Orbitrap Velos	C3+BS3/C3b+BS3-d4	Chen_Rappsilber_QCLMS_xC3d0C3bd4_I	4635	85.79	726.07879	3	-0.23	KLVLSSEK	1	44	EFKSEKbs3nh2GR	3	75
BS3	2	LTQ-Orbitrap Velos	C3+BS3-d4/C3b+BS3	Chen_Rappsilber_QCLMS_xC3d4C3bd0_I	4374	86.05	726.07874	3	-0.3	KLVLSSEK	1	44	EFKSEKbs3nh2GR	3	75
BS3	2	LTQ-Orbitrap Velos	C3+BS3-d4/C3b+BS3	Chen_Rappsilber_QCLMS_xC3d4C3bd0_I	4850	90.71	545.05547	4	-2.9	KLVLSSEK	1	44	EFKSEKbs3ohGR	3	75
BS3-d4	1	LTQ-Orbitrap Velos	C3+BS3/C3b+BS3-d4	Chen_Rappsilber_QCLMS_xC3d0C3bd4_II	5442	100.85	598.69483	3	1.46	KLVLSSEK	1	44	FGLEKR	5	1019
BS3-d4	1	LTQ-Orbitrap Velos	C3+BS3/C3b+BS3-d4	Chen_Rappsilber_QCLMS_xC3d0C3bd4_II	5449	100.93	598.69483	3	1.46	KLVLSSEK	1	44	FGLEKR	5	1019
BS3	1	LTQ-Orbitrap Velos	C3+BS3-d4/C3b+BS3	Chen_Rappsilber_QCLMS_xC3d4C3bd0_II	5423	102.11	597.35261	3	0.61	KLVLSSEK	1	44	FGLEKR	5	1019
BS3-d4	1	LTQ-Orbitrap Velos	C3+BS3/C3b+BS3-d4	Chen_Rappsilber_QCLMS_xC3d0C3bd4_II	5304	99.21	482.55834	4	-1.26	KLVLSSEK	1	44	LKGPLLNK	2	1181
BS3	1	LTQ-Orbitrap Velos	C3+BS3-d4/C3b+BS3	Chen_Rappsilber_QCLMS_xC3d4C3bd0_II	5278	100.4	481.55247	4	-0.42	KLVLSSEK	1	44	LKGPLLNK	2	1181
BS3-d4	1	Q Exactive	C3+BS3/C3b+BS3-d4	Chen_Rappsilber_QCLMS_xC3d0C3bd4_III	20460	89.64	482.55972	4	1.6	KLVLSSEK	1	44	LKGPLLNK	2	1181
BS3-d4	1	Q Exactive	C3+BS3/C3b+BS3-d4	Chen_Rappsilber_QCLMS_xC3d0C3bd4_III	20465	89.65	482.55972	4	1.6	KLVLSSEK	1	44	LKGPLLNK	2	1181
BS3	1	Q Exactive	C3+BS3-d4/C3b+BS3	Chen_Rappsilber_QCLMS_xC3d4C3bd0_III	20304	89.11	481.55345	4	1.62	KLVLSSEK	1	44	LKGPLLNK	2	1181
BS3	1	Q Exactive	C3+BS3-d4/C3b+BS3	Chen_Rappsilber_QCLMS_xC3d4C3bd0_III	20326	89.19	481.55345	4	1.62	KLVLSSEK	1	44	LKGPLLNK	2	1181
BS3-d4	1	LTQ-Orbitrap Velos	C3+BS3/C3b+BS3-d4	Chen_Rappsilber_QCLMS_xC3d0C3bd4_II	6040	107.38	682.08974	3	-0.93	KLVLSSEK	1	44	QGALELIKK	8	1028
BS3	1	LTQ-Orbitrap Velos	C3+BS3-d4/C3b+BS3	Chen_Rappsilber_QCLMS_xC3d4C3bd0_II	6073	109.21	680.74773	3	-1.38	KLVLSSEK	1	44	QGALELIKK	8	1028
BS3-d4	1	LTQ-Orbitrap Velos	C3+BS3/C3b+BS3-d4	Chen_Rappsilber_QCLMS_xC3d0C3bd4_II	6032	107.29	511.81923	4	-0.73	KLVLSSEK	1	44	QGALELIKK	8	1028
BS3-d4	1	LTQ-Orbitrap Velos	C3+BS3/C3b+BS3-d4	Chen_Rappsilber_QCLMS_xC3d0C3bd4_I	5841	96.77	616.32793	4	0.07	KNK	1	586	IWDVVEKADIGCcmTPGSGK	7	600
BS3	1	LTQ-Orbitrap Velos	C3+BS3-d4/C3b+BS3	Chen_Rappsilber_QCLMS_xC3d4C3bd0_I	5577	97.55	615.32153	4	-0.13	KNK	1	586	IWDVVEKADIGCcmTPGSGK	7	600
BS3-d4	1	LTQ-Orbitrap Velos	C3+BS3/C3b+BS3-d4	Chen_Rappsilber_QCLMS_xC3d0C3bd4_I	5192	90.97	659.38174	3	-2.93	KNK	1	586	LTQSKIWDVVEK	5	593
BS3	1	LTQ-Orbitrap Velos	C3+BS3-d4/C3b+BS3	Chen_Rappsilber_QCLMS_xC3d4C3bd0_I	4940	91.5	658.04047	3	-2.28	KNK	1	586	LTQSKIWDVVEK	5	593
BS3-d4	1	LTQ-Orbitrap Velos	C3+BS3/C3b+BS3-d4	Chen_Rappsilber_QCLMS_xC3d0C3bd4_I	5186	90.93	494.7887	4	-1.75	KNK	1	586	LTQSKIWDVVEK	5	593
BS3	1	LTQ-Orbitrap Velos	C3+BS3-d4/C3b+BS3	Chen_Rappsilber_QCLMS_xC3d4C3bd0_I	4931	91.42	493.7831	4	-0.39	KNK	1	586	LTQSKIWDVVEK	5	593
BS3	1	LTQ-Orbitrap Velos	C3+BS3/C3b+BS3-d4	Chen_Rappsilber_QCLMS_xC3d0C3bd4_II	5531	101.84	587.56883	4	-0.38	KSLK	1	905	YISKYELDKAFSDR	9	1414
BS3-d4	1	LTQ-Orbitrap Velos	C3+BS3-d4/C3b+BS3	Chen_Rappsilber_QCLMS_xC3d4C3bd0_II	5510	103.06	588.57518	4	-0.25	KSLK	1	905	YISKYELDKAFSDR	9	1414
BS3-d4	1	LTQ-Orbitrap Velos	C3+BS3-d4/C3b+BS3	Chen_Rappsilber_QCLMS_xC3d4C3bd0_II	5512	103.08	471.06184	5	0.27	KSLK	1	905	YISKYELDKAFSDR	9	1414
BS3-d4	1	LTQ-Orbitrap Velos	C3+BS3-d4/C3b+BS3	Chen_Rappsilber_QCLMS_xC3d4C3bd0_II	5526	103.23	471.06184	5	0.27	KSLK	1	905	YISKYELDKAFSDR	9	1414
BS3-d4	2	LTQ-Orbitrap Velos	C3+BS3-d4/C3b+BS3	Chen_Rappsilber_QCLMS_xC3d4C3bd0_I	7490	116.16	924.18763	3	0.25	KSLKbs3-d4ohVVPEGIR	1	905	YELDKAFSDR	5	1414
BS3-d4	2	LTQ-Orbitrap Velos	C3+BS3-d4/C3b+BS3	Chen_Rappsilber_QCLMS_xC3d4C3bd0_I	7480	116.05	693.39218	4	-0.28	KSLKbs3-d4ohVVPEGIR	1	905	YELDKAFSDR	5	1414
BS3	2	LTQ-Orbitrap Velos	C3+BS3/C3b+BS3-d4	Chen_Rappsilber_QCLMS_xC3d0C3bd4_I	7983	116.02	691.37925	4	-0.82	KSLKbs3ohVVPEGIR	1	905	YELDKAFSDR	5	1414
BS3	1	Q Exactive	C3+BS3/C3b+BS3-d4	Chen_Rappsilber_QCLMS_xC3d0C3bd4_III	35302	144.12	1166.39859	4	3.86	KVEGTAFVIFGIQDGEQR	1	242	HQQTVTIPPKSSLSVPYVIVPLK	10	869
BS3	1	Q Exactive	C3+BS3/C3b+BS3-d4	Chen_Rappsilber_QCLMS_xC3d0C3bd4_III	35325	144.19	1166.39859	4	3.86	KVEGTAFVIFGIQDGEQR	1	242	HQQTVTIPPKSSLSVPYVIVPLK	10	869
BS3-d4	1	Q Exactive	C3+BS3/C3b+BS3-d4	Chen_Rappsilber_QCLMS_xC3d0C3bd4_III	35916	146.25	1167.40059	4	0.19	KVEGTAFVIFGIQDGEQR	1	242	HQQTVTIPPKSSLSVPYVIVPLK	10	869
BS3-d4	1	Q Exactive	C3+BS3-d4/C3b+BS3	Chen_Rappsilber_QCLMS_xC3d4C3bd0_III	35428	145.01	1167.40126	4	0.76	KVEGTAFVIFGIQDGEQR	1	242	HQQTVTIPPKSSLSVPYVIVPLK	10	869
BS3-d4	1	Q Exactive	C3+BS3-d4/C3b+BS3	Chen_Rappsilber_QCLMS_xC3d4C3bd0_III	35432	145.03	1167.40126	4	0.76	KVEGTAFVIFGIQDGEQR	1	242	HQQTVTIPPKSSLSVPYVIVPLK	10	869
BS3-d4	1	Q Exactive	C3+BS3-d4/C3b+BS3	Chen_Rappsilber_QCLMS_xC3d4C3bd0_III	35766	146.19	1167.39973	4	-0.55	KVEGTAFVIFGIQDGEQR	1	242	HQQTVTIPPKSSLSVPYVIVPLK	10	869
BS3-d4	1	Q Exactive	C3+BS3-d4/C3b+BS3	Chen_Rappsilber_QCLMS_xC3d4C3bd0_III	36173	147.63	1167.4	4	-0.31	KVEGTAFVIFGIQDGEQR	1	242	HQQTVTIPPKSSLSVPYVIVPLK	10	869
BS3-d4	1	Q Exactive	C3+BS3/C3b+BS3-d4	Chen_Rappsilber_QCLMS_xC3d0C3bd4_III	33673	138.55	965.34	5	-2.04	KVEGTAFVIFGIQDGEQR	1	242	RHQQTVTIPPKSSLSVPYVIVPLK	11	869
BS3-d4	1	Q Exactive	C3+BS3/C3b+BS3-d4	Chen_Rappsilber_QCLMS_xC3d0C3bd4_III	34036	139.8	965.3383	5	-3.81	KVEGTAFVIFGIQDGEQR	1	242	RHQQTVTIPPKSSLSVPYVIVPLK	11	869
BS3-d4	1	Q Exactive	C3+BS3-d4/C3b+BS3	Chen_Rappsilber_QCLMS_xC3d4C3bd0_III	33436	138.22	965.34215	5	0.18	KVEGTAFVIFGIQDGEQR	1	242	RHQQTVTIPPKSSLSVPYVIVPLK	11	869
BS3	1	LTQ-Orbitrap Velos	C3+BS3/C3b+BS3-d4	Chen_Rappsilber_QCLMS_xC3d0C3bd4_II	8183	131.11	1225.13143	4	-0.84	LESEETMoxVLEAHDAQGDVPVTVTVHDFPGK	3	16	IFTVNHKLLPVGR	7	133
BS3	1	LTQ-Orbitrap Velos	C3+BS3/C3b+BS3-d4	Chen_Rappsilber_QCLMS_xC3d0C3bd4_II	8200	131.28	1225.13143	4	-0.84	LESEETMoxVLEAHDAQGDVPVTVTVHDFPGK	3	16	IFTVNHKLLPVGR	7	133
BS3-d4	1	LTQ-Orbitrap Velos	C3+BS3-d4/C3b+BS3	Chen_Rappsilber_QCLMS_xC3d4C3bd0_II	8118	131.81	1226.13981	4	0.87	LESEETMoxVLEAHDAQGDVPVTVTVHDFPGK	3	16	IFTVNHKLLPVGR	7	133
BS3	1	LTQ-Orbitrap Velos	C3+BS3/C3b+BS3-d4	Chen_Rappsilber_QCLMS_xC3d0C3bd4_II	8197	131.27	980.30575	5	-1.71	LESEETMoxVLEAHDAQGDVPVTVTVHDFPGK	3	16	IFTVNHKLLPVGR	7	133
BS3	1	LTQ-Orbitrap Velos	C3+BS3/C3b+BS3-d4	Chen_Rappsilber_QCLMS_xC3d0C3bd4_II	8195	131.26	817.09007	6	-0.81	LESEETMoxVLEAHDAQGDVPVTVTVHDFPGK	3	16	IFTVNHKLLPVGR	7	133
BS3-d4	1	LTQ-Orbitrap Velos	C3+BS3-d4/C3b+BS3	Chen_Rappsilber_QCLMS_xC3d4C3bd0_II	8099	131.62	817.76182	6	0.29	LESEETMoxVLEAHDAQGDVPVTVTVHDFPGK	3	16	IFTVNHKLLPVGR	7	133
BS3	1	LTQ-Orbitrap Velos	C3+BS3/C3b+BS3-d4	Chen_Rappsilber_QCLMS_xC3d0C3bd4_II	8196	131.26	700.50602	7	-1.95	LESEETMoxVLEAHDAQGDVPVTVTVHDFPGK	3	16	IFTVNHKLLPVGR	7	133
BS3-d4	1	LTQ-Orbitrap Velos	C3+BS3-d4/C3b+BS3	Chen_Rappsilber_QCLMS_xC3d4C3bd0_II	8123	131.89	701.0822	7	-0.29	LESEETMoxVLEAHDAQGDVPVTVTVHDFPGK	3	16	IFTVNHKLLPVGR	7	133
BS3	1	LTQ-Orbitrap Velos	C3+BS3/C3b+BS3-d4	Chen_Rappsilber_QCLMS_xC3d0C3bd4_II	9011	141.24	1221.13509	4	1.11	LESEETMVLEAHDAQGDVPVTVTVHDFPGK	3	16	IFTVNHKLLPVGR	7	133
BS3-d4	1	LTQ-Orbitrap Velos	C3+BS3-d4/C3b+BS3	Chen_Rappsilber_QCLMS_xC3d4C3bd0_II	8882	141.21	1222.14032	4	0.25	LESEETMVLEAHDAQGDVPVTVTVHDFPGK	3	16	IFTVNHKLLPVGR	7	133
BS3	1	LTQ-Orbitrap Velos	C3+BS3/C3b+BS3-d4	Chen_Rappsilber_QCLMS_xC3d0C3bd4_II	8998	141.08	977.10888	5	0.45	LESEETMVLEAHDAQGDVPVTVTVHDFPGK	3	16	IFTVNHKLLPVGR	7	133
BS3	1	LTQ-Orbitrap Velos	C3+BS3/C3b+BS3-d4	Chen_Rappsilber_QCLMS_xC3d0C3bd4_II	8997	141.07	814.42499	6	0.09	LESEETMVLEAHDAQGDVPVTVTVHDFPGK	3	16	IFTVNHKLLPVGR	7	133
BS3	1	LTQ-Orbitrap Velos	C3+BS3/C3b+BS3-d4	Chen_Rappsilber_QCLMS_xC3d0C3bd4_II	8988	140.98	698.22275	7	0.51	LESEETMVLEAHDAQGDVPVTVTVHDFPGK	3	16	IFTVNHKLLPVGR	7	133
BS3-d4	1	LTQ-Orbitrap Velos	C3+BS3/C3b+BS3-d4	Chen_Rappsilber_QCLMS_xC3d0C3bd4_I	8064	116.8	1130.5944	4	-0.46	LESEETMVLEAHDAQGDVPVTVTVHDFPGKK	30	43	QGALELIKK	8	1028
BS3	1	LTQ-Orbitrap Velos	C3+BS3-d4/C3b+BS3	Chen_Rappsilber_QCLMS_xC3d4C3bd0_I	7578	117.03	1129.58875	4	0.1	LESEETMVLEAHDAQGDVPVTVTVHDFPGKK	30	43	QGALELIKK	8	1028
BS3-d4	1	LTQ-Orbitrap Velos	C3+BS3/C3b+BS3-d4	Chen_Rappsilber_QCLMS_xC3d0C3bd4_II	8751	138.1	904.67814	5	0.84	LESEETMVLEAHDAQGDVPVTVTVHDFPGKK	30	43	QGALELIKK	8	1028
BS3-d4	1	LTQ-Orbitrap Velos	C3+BS3/C3b+BS3-d4	Chen_Rappsilber_QCLMS_xC3d0C3bd4_II	8798	138.67	904.67814	5	0.84	LESEETMVLEAHDAQGDVPVTVTVHDFPGKK	30	43	QGALELIKK	8	1028
BS3	1	LTQ-Orbitrap Velos	C3+BS3-d4/C3b+BS3	Chen_Rappsilber_QCLMS_xC3d4C3bd0_I	7577	117.02	903.87146	5	-1	LESEETMVLEAHDAQGDVPVTVTVHDFPGKK	30	43	QGALELIKK	8	1028
BS3	1	LTQ-Orbitrap Velos	C3+BS3-d4/C3b+BS3	Chen_Rappsilber_QCLMS_xC3d4C3bd0_I	7646	117.73	903.87146	5	-1	LESEETMVLEAHDAQGDVPVTVTVHDFPGKK	30	43	QGALELIKK	8	1028
BS3	1	LTQ-Orbitrap Velos	C3+BS3-d4/C3b+BS3	Chen_Rappsilber_QCLMS_xC3d4C3bd0_II	8682	138.85	903.8713	5	-1.18	LESEETMVLEAHDAQGDVPVTVTVHDFPGKK	30	43	QGALELIKK	8	1028
BS3	1	LTQ-Orbitrap Velos	C3+BS3-d4/C3b+BS3	Chen_Rappsilber_QCLMS_xC3d4C3bd0_I	7576	117.02	753.39469	6	-0.21	LESEETMVLEAHDAQGDVPVTVTVHDFPGKK	30	43	QGALELIKK	8	1028
BS3-d4	1	LTQ-Orbitrap Velos	C3+BS3/C3b+BS3-d4	Chen_Rappsilber_QCLMS_xC3d0C3bd4_I	8066	116.81	646.48558	7	-0.53	LESEETMVLEAHDAQGDVPVTVTVHDFPGKK	30	43	QGALELIKK	8	1028
BS3-d4	1	LTQ-Orbitrap Velos	C3+BS3/C3b+BS3-d4	Chen_Rappsilber_QCLMS_xC3d0C3bd4_I	8081	116.95	646.48558	7	-0.53	LESEETMVLEAHDAQGDVPVTVTVHDFPGKK	30	43	QGALELIKK	8	1028
BS3-d4	1	LTQ-Orbitrap Velos	C3+BS3/C3b+BS3-d4	Chen_Rappsilber_QCLMS_xC3d0C3bd4_II	8775	138.37	646.48717	7	1.93	LESEETMVLEAHDAQGDVPVTVTVHDFPGKK	30	43	QGALELIKK	8	1028
BS3	1	LTQ-Orbitrap Velos	C3+BS3/C3b+BS3-d4	Chen_Rappsilber_QCLMS_xC3d0C3bd4_II	5045	96.32	1349.67935	3	-0.74	LGREGVQKEDIPPADLSDQVPDTESETR	8	937	SSKITHR	3	1284
BS3	1	LTQ-Orbitrap Velos	C3+BS3-d4/C3b+BS3	Chen_Rappsilber_QCLMS_xC3d4C3bd0_II	4965	96.87	1349.67923	3	-0.83	LGREGVQKEDIPPADLSDQVPDTESETR	8	937	SSKITHR	3	1284
BS3	1	LTQ-Orbitrap Velos	C3+BS3-d4/C3b+BS3	Chen_Rappsilber_QCLMS_xC3d4C3bd0_II	5044	97.74	1349.67923	3	-0.83	LGREGVQKEDIPPADLSDQVPDTESETR	8	937	SSKITHR	3	1284
BS3	1	LTQ-Orbitrap Velos	C3+BS3-d4/C3b+BS3	Chen_Rappsilber_QCLMS_xC3d4C3bd0_II	5090	98.24	1349.67923	3	-0.83	LGREGVQKEDIPPADLSDQVPDTESETR	8	937	SSKITHR	3	1284
BS3	1	LTQ-Orbitrap Velos	C3+BS3-d4/C3b+BS3	Chen_Rappsilber_QCLMS_xC3d4C3bd0_II	5135	98.78	1349.67923	3	-0.83	LGREGVQKEDIPPADLSDQVPDTESETR	8	937	SSKITHR	3	1284
BS3	1	LTQ-Orbitrap Velos	C3+BS3/C3b+BS3-d4	Chen_Rappsilber_QCLMS_xC3d0C3bd4_II	5039	96.27	1012.51259	4	0.5	LGREGVQKEDIPPADLSDQVPDTESETR	8	937	SSKITHR	3	1284
BS3	1	LTQ-Orbitrap Velos	C3+BS3/C3b+BS3-d4	Chen_Rappsilber_QCLMS_xC3d0C3bd4_II	5115	97.11	1012.51259	4	0.5	LGREGVQKEDIPPADLSDQVPDTESETR	8	937	SSKITHR	3	1284
BS3	1	LTQ-Orbitrap Velos	C3+BS3/C3b+BS3-d4	Chen_Rappsilber_QCLMS_xC3d0C3bd4_II	5192	97.97	1012.51259	4	0.5	LGREGVQKEDIPPADLSDQVPDTESETR	8	937	SSKITHR	3	1284
BS3	1	LTQ-Orbitrap Velos	C3+BS3-d4/C3b+BS3	Chen_Rappsilber_QCLMS_xC3d4C3bd0_II	4951	96.73	1012.51157	4	-0.5	LGREGVQKEDIPPADLSDQVPDTESETR	8	937	SSKITHR	3	1284
BS3	1	LTQ-Orbitrap Velos	C3+BS3-d4/C3b+BS3	Chen_Rappsilber_QCLMS_xC3d4C3bd0_II	5103	98.41	1012.51157	4	-0.5	LGREGVQKEDIPPADLSDQVPDTESETR	8	937	SSKITHR	3	1284
BS3	1	LTQ-Orbitrap Velos	C3+BS3-d4/C3b+BS3	Chen_Rappsilber_QCLMS_xC3d4C3bd0_II	5214	99.66	1012.51157	4	-0.5	LGREGVQKEDIPPADLSDQVPDTESETR	8	937	SSKITHR	3	1284
BS3	1	LTQ-Orbitrap Velos	C3+BS3-d4/C3b+BS3	Chen_Rappsilber_QCLMS_xC3d4C3bd0_II	5339	101.12	1012.51157	4	-0.5	LGREGVQKEDIPPADLSDQVPDTESETR	8	937	SSKITHR	3	1284
BS3	1	LTQ-Orbitrap Velos	C3+BS3-d4/C3b+BS3	Chen_Rappsilber_QCLMS_xC3d4C3bd0_II	5459	102.51	1012.51157	4	-0.5	LGREGVQKEDIPPADLSDQVPDTESETR	8	937	SSKITHR	3	1284
BS3	1	LTQ-Orbitrap Velos	C3+BS3-d4/C3b+BS3	Chen_Rappsilber_QCLMS_xC3d4C3bd0_II	5559	103.62	1012.51186	4	-0.22	LGREGVQKEDIPPADLSDQVPDTESETR	8	937	SSKITHR	3	1284
BS3	1	LTQ-Orbitrap Velos	C3+BS3-d4/C3b+BS3	Chen_Rappsilber_QCLMS_xC3d4C3bd0_II	5617	104.24	1012.51186	4	-0.22	LGREGVQKEDIPPADLSDQVPDTESETR	8	937	SSKITHR	3	1284
BS3	1	LTQ-Orbitrap Velos	C3+BS3-d4/C3b+BS3	Chen_Rappsilber_QCLMS_xC3d4C3bd0_II	5656	104.71	1012.51186	4	-0.22	LGREGVQKEDIPPADLSDQVPDTESETR	8	937	SSKITHR	3	1284
BS3	1	LTQ-Orbitrap Velos	C3+BS3/C3b+BS3-d4	Chen_Rappsilber_QCLMS_xC3d0C3bd4_II	5057	96.48	810.2117	5	0.72	LGREGVQKEDIPPADLSDQVPDTESETR	8	937	SSKITHR	3	1284
BS3	1	LTQ-Orbitrap Velos	C3+BS3-d4/C3b+BS3	Chen_Rappsilber_QCLMS_xC3d4C3bd0_II	4931	96.49	810.21056	5	-0.69	LGREGVQKEDIPPADLSDQVPDTESETR	8	937	SSKITHR	3	1284
BS3	1	LTQ-Orbitrap Velos	C3+BS3-d4/C3b+BS3	Chen_Rappsilber_QCLMS_xC3d4C3bd0_II	4944	96.64	810.21056	5	-0.69	LGREGVQKEDIPPADLSDQVPDTESETR	8	937	SSKITHR	3	1284
BS3	1	LTQ-Orbitrap Velos	C3+BS3-d4/C3b+BS3	Chen_Rappsilber_QCLMS_xC3d4C3bd0_II	5070	98.02	810.21056	5	-0.69	LGREGVQKEDIPPADLSDQVPDTESETR	8	937	SSKITHR	3	1284
BS3	1	LTQ-Orbitrap Velos	C3+BS3-d4/C3b+BS3	Chen_Rappsilber_QCLMS_xC3d4C3bd0_II	5193	99.45	810.21056	5	-0.69	LGREGVQKEDIPPADLSDQVPDTESETR	8	937	SSKITHR	3	1284
BS3	1	LTQ-Orbitrap Velos	C3+BS3-d4/C3b+BS3	Chen_Rappsilber_QCLMS_xC3d4C3bd0_II	5295	100.59	810.21056	5	-0.69	LGREGVQKEDIPPADLSDQVPDTESETR	8	937	SSKITHR	3	1284
BS3	1	LTQ-Orbitrap Velos	C3+BS3-d4/C3b+BS3	Chen_Rappsilber_QCLMS_xC3d4C3bd0_II	5388	101.71	810.21056	5	-0.69	LGREGVQKEDIPPADLSDQVPDTESETR	8	937	SSKITHR	3	1284
BS3	1	LTQ-Orbitrap Velos	C3+BS3-d4/C3b+BS3	Chen_Rappsilber_QCLMS_xC3d4C3bd0_II	4949	96.68	675.34343	6	-0.56	LGREGVQKEDIPPADLSDQVPDTESETR	8	937	SSKITHR	3	1284
BS3	1	LTQ-Orbitrap Velos	C3+BS3-d4/C3b+BS3	Chen_Rappsilber_QCLMS_xC3d4C3bd0_II	5175	99.25	675.34343	6	-0.56	LGREGVQKEDIPPADLSDQVPDTESETR	8	937	SSKITHR	3	1284
BS3	1	LTQ-Orbitrap Velos	C3+BS3-d4/C3b+BS3	Chen_Rappsilber_QCLMS_xC3d4C3bd0_II	5351	101.27	675.34343	6	-0.56	LGREGVQKEDIPPADLSDQVPDTESETR	8	937	SSKITHR	3	1284
BS3	1	Q Exactive	C3+BS3/C3b+BS3-d4	Chen_Rappsilber_QCLMS_xC3d0C3bd4_III	48042	189	1086.36763	4	0.5	LKGPLLNK	2	1181	QLYNVEATSYALLALLQLKDFDFVPPVVR	19	1222
BS3-d4	1	Q Exactive	C3+BS3-d4/C3b+BS3	Chen_Rappsilber_QCLMS_xC3d4C3bd0_III	48109	188.98	1087.37477	4	1.3	LKGPLLNK	2	1181	QLYNVEATSYALLALLQLKDFDFVPPVVR	19	1222
BS3	1	Q Exactive	C3+BS3/C3b+BS3-d4	Chen_Rappsilber_QCLMS_xC3d0C3bd4_III	48043	189	869.29556	5	0.51	LKGPLLNK	2	1181	QLYNVEATSYALLALLQLKDFDFVPPVVR	19	1222
BS3-d4	1	Q Exactive	C3+BS3-d4/C3b+BS3	Chen_Rappsilber_QCLMS_xC3d4C3bd0_III	48110	188.99	870.10126	5	1.29	LKGPLLNK	2	1181	QLYNVEATSYALLALLQLKDFDFVPPVVR	19	1222
BS3	1	Q Exactive	C3+BS3/C3b+BS3-d4	Chen_Rappsilber_QCLMS_xC3d0C3bd4_III	48055	189.04	724.58054	6	0.09	LKGPLLNK	2	1181	QLYNVEATSYALLALLQLKDFDFVPPVVR	19	1222
BS3-d4	1	Q Exactive	C3+BS3-d4/C3b+BS3	Chen_Rappsilber_QCLMS_xC3d4C3bd0_III	48122	189.02	725.2521	6	1.06	LKGPLLNK	2	1181	QLYNVEATSYALLALLQLKDFDFVPPVVR	19	1222
BS3-d4	2	Q Exactive	C3+BS3/C3b+BS3-d4	Chen_Rappsilber_QCLMS_xC3d0C3bd4_III	48217	189.52	1305.23427	4	1.13	LKGPLLNK	2	1181	WEDPGKbs3-d4nh2QLYNVEATSYALLALLQLKDFDFVPPVVR	25	1222
BS3-d4	2	Q Exactive	C3+BS3/C3b+BS3-d4	Chen_Rappsilber_QCLMS_xC3d0C3bd4_III	48224	189.54	1044.38837	5	0.65	LKGPLLNK	2	1181	WEDPGKbs3-d4nh2QLYNVEATSYALLALLQLKDFDFVPPVVR	25	1222
BS3	2	Q Exactive	C3+BS3-d4/C3b+BS3	Chen_Rappsilber_QCLMS_xC3d4C3bd0_III	48311	189.56	1303.22338	4	2.4	LKGPLLNK	2	1181	WEDPGKbs3nh2QLYNVEATSYALLALLQLKDFDFVPPVVR	25	1222
BS3	2	Q Exactive	C3+BS3-d4/C3b+BS3	Chen_Rappsilber_QCLMS_xC3d4C3bd0_III	48316	189.58	1042.77973	5	1.99	LKGPLLNK	2	1181	WEDPGKbs3nh2QLYNVEATSYALLALLQLKDFDFVPPVVR	25	1222
BS3	1	Q Exactive	C3+BS3-d4/C3b+BS3	Chen_Rappsilber_QCLMS_xC3d4C3bd0_III	39675	159.47	960.26964	4	3.17	LVKVQLSNDFDEYIMoxAIEQTIK	3	1529	EALKLEEKK	8	1577
BS3	1	Q Exactive	C3+BS3-d4/C3b+BS3	Chen_Rappsilber_QCLMS_xC3d4C3bd0_III	39975	160.48	960.2693	4	2.81	LVKVQLSNDFDEYIMoxAIEQTIK	3	1529	EALKLEEKK	8	1577
BS3-d4	1	Q Exactive	C3+BS3/C3b+BS3-d4	Chen_Rappsilber_QCLMS_xC3d0C3bd4_III	39773	159.43	769.22094	5	1.54	LVKVQLSNDFDEYIMoxAIEQTIK	3	1529	EALKLEEKK	8	1577
BS3-d4	1	Q Exactive	C3+BS3/C3b+BS3-d4	Chen_Rappsilber_QCLMS_xC3d0C3bd4_III	40077	160.44	769.22118	5	1.85	LVKVQLSNDFDEYIMoxAIEQTIK	3	1529	EALKLEEKK	8	1577
BS3	1	Q Exactive	C3+BS3-d4/C3b+BS3	Chen_Rappsilber_QCLMS_xC3d4C3bd0_III	39691	159.52	768.41703	5	2.99	LVKVQLSNDFDEYIMoxAIEQTIK	3	1529	EALKLEEKK	8	1577
BS3	1	Q Exactive	C3+BS3-d4/C3b+BS3	Chen_Rappsilber_QCLMS_xC3d4C3bd0_III	39990	160.53	768.41632	5	2.07	LVKVQLSNDFDEYIMoxAIEQTIK	3	1529	EALKLEEKK	8	1577
BS3-d4	3	LTQ-Orbitrap Velos	C3+BS3-d4/C3b+BS3	Chen_Rappsilber_QCLMS_xC3d4C3bd0_II	10487	161.87	1130.10146	4	-0.36	MDKVGKbs3-d4nh2YPK	3	660	FISLGEACcmKbs3-d4nh2KVFLDCcmCcmNYITELRR	10	700
BS3-d4	3	LTQ-Orbitrap Velos	C3+BS3-d4/C3b+BS3	Chen_Rappsilber_QCLMS_xC3d4C3bd0_II	10486	161.86	904.2823	5	-0.72	MDKVGKbs3-d4nh2YPK	3	660	FISLGEACcmKbs3-d4nh2KVFLDCcmCcmNYITELRR	10	700
BS3	3	LTQ-Orbitrap Velos	C3+BS3/C3b+BS3-d4	Chen_Rappsilber_QCLMS_xC3d0C3bd4_II	10550	161.09	901.86731	5	-0.64	MDKVGKbs3nh2YPK	3	660	FISLGEACcmKbs3nh2KVFLDCcmCcmNYITELRR	10	700
BS3-d4	2	LTQ-Orbitrap Velos	C3+BS3-d4/C3b+BS3	Chen_Rappsilber_QCLMS_xC3d4C3bd0_II	9908	154.08	727.21622	6	-1.15	MDKVGKYPK	3	660	FISLGEACcmKbs3-d4nh2KVFLDCcmCcmNYITELRR	10	700
BS3	2	LTQ-Orbitrap Velos	C3+BS3/C3b+BS3-d4	Chen_Rappsilber_QCLMS_xC3d0C3bd4_II	9951	153.15	725.87515	6	-0.27	MDKVGKYPK	3	660	FISLGEACcmKbs3nh2KVFLDCcmCcmNYITELRR	10	700
BS3-d4	2	LTQ-Orbitrap Velos	C3+BS3-d4/C3b+BS3	Chen_Rappsilber_QCLMS_xC3d4C3bd0_II	9780	152.35	875.65773	5	-0.29	MoxDKVGKYPK	3	660	FISLGEACcmKbs3-d4nh2KVFLDCcmCcmNYITELRR	10	700
BS3	2	Q Exactive	C3+BS3/C3b+BS3-d4	Chen_Rappsilber_QCLMS_xC3d0C3bd4_III	32159	133.26	874.04932	5	1.57	MoxDKVGKYPK	3	660	FISLGEACcmKbs3nh2KVFLDCcmCcmNYITELRR	10	700
BS3	2	LTQ-Orbitrap Velos	C3+BS3/C3b+BS3-d4	Chen_Rappsilber_QCLMS_xC3d0C3bd4_II	9842	151.67	728.54112	6	-0.07	MoxDKVGKYPK	3	660	FISLGEACcmKbs3nh2KVFLDCcmCcmNYITELRR	10	700
BS3-d4	1	Q Exactive	C3+BS3/C3b+BS3-d4	Chen_Rappsilber_QCLMS_xC3d0C3bd4_III	44989	177.58	1285.4378	4	2.36	QDSLSSQNQLGVLPLSWDIPELVNMGQWKIR	29	183	LTQSKIWDVVEK	5	593
BS3	1	Q Exactive	C3+BS3-d4/C3b+BS3	Chen_Rappsilber_QCLMS_xC3d4C3bd0_III	44860	177.16	1284.43155	4	2.38	QDSLSSQNQLGVLPLSWDIPELVNMGQWKIR	29	183	LTQSKIWDVVEK	5	593
BS3	1	Q Exactive	C3+BS3-d4/C3b+BS3	Chen_Rappsilber_QCLMS_xC3d4C3bd0_III	44660	176.46	1027.74651	5	2.2	QDSLSSQNQLGVLPLSWDIPELVNMGQWKIR	29	183	LTQSKIWDVVEK	5	593
BS3	1	Q Exactive	C3+BS3-d4/C3b+BS3	Chen_Rappsilber_QCLMS_xC3d4C3bd0_III	44663	176.47	1027.74651	5	2.2	QDSLSSQNQLGVLPLSWDIPELVNMGQWKIR	29	183	LTQSKIWDVVEK	5	593
BS3	1	Q Exactive	C3+BS3-d4/C3b+BS3	Chen_Rappsilber_QCLMS_xC3d4C3bd0_III	41196	164.53	1263.39314	4	-2.88	QKPDGVFQEDAPVIHQEMIGGLR	2	1091	NNNEKDMALTAFVLISLQEAK	5	1117
BS3	1	Q Exactive	C3+BS3-d4/C3b+BS3	Chen_Rappsilber_QCLMS_xC3d4C3bd0_III	41209	164.58	1263.39314	4	-2.88	QKPDGVFQEDAPVIHQEMIGGLR	2	1091	NNNEKDMALTAFVLISLQEAK	5	1117
BS3-d4	1	Q Exactive	C3+BS3-d4/C3b+BS3	Chen_Rappsilber_QCLMS_xC3d4C3bd0_III	39575	159.13	1264.40214	4	-0.72	QKPDGVFQEDAPVIHQEMIGGLR	2	1091	NNNEKDMALTAFVLISLQEAK	5	1117
BS3-d4	1	Q Exactive	C3+BS3-d4/C3b+BS3	Chen_Rappsilber_QCLMS_xC3d4C3bd0_III	39909	160.27	1264.39958	4	-2.74	QKPDGVFQEDAPVIHQEMIGGLR	2	1091	NNNEKDMALTAFVLISLQEAK	5	1117
BS3-d4	1	Q Exactive	C3+BS3-d4/C3b+BS3	Chen_Rappsilber_QCLMS_xC3d4C3bd0_III	39917	160.29	1264.39958	4	-2.74	QKPDGVFQEDAPVIHQEMIGGLR	2	1091	NNNEKDMALTAFVLISLQEAK	5	1117
BS3-d4	1	Q Exactive	C3+BS3/C3b+BS3-d4	Chen_Rappsilber_QCLMS_xC3d0C3bd4_III	40917	163.31	1011.7261	5	2.18	QKPDGVFQEDAPVIHQEMIGGLR	2	1091	NNNEKDMALTAFVLISLQEAK	5	1117
BS3-d4	1	Q Exactive	C3+BS3/C3b+BS3-d4	Chen_Rappsilber_QCLMS_xC3d0C3bd4_III	48492	190.44	1011.72	5	-3.85	QKPDGVFQEDAPVIHQEMIGGLR	2	1091	NNNEKDMALTAFVLISLQEAK	5	1117
BS3	1	Q Exactive	C3+BS3-d4/C3b+BS3	Chen_Rappsilber_QCLMS_xC3d4C3bd0_III	39541	159.02	1010.92125	5	2.36	QKPDGVFQEDAPVIHQEMIGGLR	2	1091	NNNEKDMALTAFVLISLQEAK	5	1117
BS3	1	Q Exactive	C3+BS3-d4/C3b+BS3	Chen_Rappsilber_QCLMS_xC3d4C3bd0_III	39752	159.72	1010.92125	5	2.36	QKPDGVFQEDAPVIHQEMIGGLR	2	1091	NNNEKDMALTAFVLISLQEAK	5	1117
BS3	1	Q Exactive	C3+BS3-d4/C3b+BS3	Chen_Rappsilber_QCLMS_xC3d4C3bd0_III	40365	161.75	1010.92033	5	1.45	QKPDGVFQEDAPVIHQEMIGGLR	2	1091	NNNEKDMALTAFVLISLQEAK	5	1117
BS3	1	Q Exactive	C3+BS3-d4/C3b+BS3	Chen_Rappsilber_QCLMS_xC3d4C3bd0_III	40367	161.76	1010.92033	5	1.45	QKPDGVFQEDAPVIHQEMIGGLR	2	1091	NNNEKDMALTAFVLISLQEAK	5	1117
BS3-d4	1	Q Exactive	C3+BS3-d4/C3b+BS3	Chen_Rappsilber_QCLMS_xC3d4C3bd0_III	40674	162.77	1011.7226	5	-1.28	QKPDGVFQEDAPVIHQEMIGGLR	2	1091	NNNEKDMALTAFVLISLQEAK	5	1117
BS3-d4	1	Q Exactive	C3+BS3-d4/C3b+BS3	Chen_Rappsilber_QCLMS_xC3d4C3bd0_III	45390	179.18	1011.72221	5	-1.67	QKPDGVFQEDAPVIHQEMIGGLR	2	1091	NNNEKDMALTAFVLISLQEAK	5	1117
BS3-d4	1	Q Exactive	C3+BS3-d4/C3b+BS3	Chen_Rappsilber_QCLMS_xC3d4C3bd0_III	47996	188.6	1011.72337	5	-0.52	QKPDGVFQEDAPVIHQEMIGGLR	2	1091	NNNEKDMALTAFVLISLQEAK	5	1117
BS3-d4	1	Q Exactive	C3+BS3-d4/C3b+BS3	Chen_Rappsilber_QCLMS_xC3d4C3bd0_III	48352	189.68	1011.72388	5	-0.01	QKPDGVFQEDAPVIHQEMIGGLR	2	1091	NNNEKDMALTAFVLISLQEAK	5	1117
BS3-d4	1	Q Exactive	C3+BS3/C3b+BS3-d4	Chen_Rappsilber_QCLMS_xC3d0C3bd4_III	38386	154.7	1014.92196	5	-0.9	QKPDGVFQEDAPVIHQEMIGGLR	2	1091	NNNEKDMoxALTAFVLISLQEAK	5	1117
BS3-d4	1	Q Exactive	C3+BS3-d4/C3b+BS3	Chen_Rappsilber_QCLMS_xC3d4C3bd0_III	39426	158.62	1014.9196	5	-3.23	QKPDGVFQEDAPVIHQEMIGGLR	2	1091	NNNEKDMoxALTAFVLISLQEAK	5	1117
BS3-d4	1	Q Exactive	C3+BS3-d4/C3b+BS3	Chen_Rappsilber_QCLMS_xC3d4C3bd0_III	41148	164.37	1014.92129	5	-1.56	QKPDGVFQEDAPVIHQEMIGGLR	2	1091	NNNEKDMoxALTAFVLISLQEAK	5	1117
BS3	1	Q Exactive	C3+BS3-d4/C3b+BS3	Chen_Rappsilber_QCLMS_xC3d4C3bd0_III	40033	160.67	1267.39	4	-4.34	QKPDGVFQEDAPVIHQEMoxIGGLR	2	1091	NNNEKDMALTAFVLISLQEAK	5	1117
BS3-d4	1	Q Exactive	C3+BS3-d4/C3b+BS3	Chen_Rappsilber_QCLMS_xC3d4C3bd0_III	39848	160.06	1268.39561	4	-4.86	QKPDGVFQEDAPVIHQEMoxIGGLR	2	1091	NNNEKDMALTAFVLISLQEAK	5	1117
BS3-d4	1	Q Exactive	C3+BS3/C3b+BS3-d4	Chen_Rappsilber_QCLMS_xC3d0C3bd4_III	40004	160.2	1014.92476	5	1.86	QKPDGVFQEDAPVIHQEMoxIGGLR	2	1091	NNNEKDMALTAFVLISLQEAK	5	1117
BS3-d4	1	Q Exactive	C3+BS3/C3b+BS3-d4	Chen_Rappsilber_QCLMS_xC3d0C3bd4_III	40306	161.21	1014.92453	5	1.64	QKPDGVFQEDAPVIHQEMoxIGGLR	2	1091	NNNEKDMALTAFVLISLQEAK	5	1117
BS3-d4	1	Q Exactive	C3+BS3/C3b+BS3-d4	Chen_Rappsilber_QCLMS_xC3d0C3bd4_III	40709	162.61	1014.92366	5	0.78	QKPDGVFQEDAPVIHQEMoxIGGLR	2	1091	NNNEKDMALTAFVLISLQEAK	5	1117
BS3	1	Q Exactive	C3+BS3-d4/C3b+BS3	Chen_Rappsilber_QCLMS_xC3d4C3bd0_III	40828	163.29	1014.11772	5	-0.13	QKPDGVFQEDAPVIHQEMoxIGGLR	2	1091	NNNEKDMALTAFVLISLQEAK	5	1117
BS3	1	Q Exactive	C3+BS3-d4/C3b+BS3	Chen_Rappsilber_QCLMS_xC3d4C3bd0_III	45944	181.13	1014.11821	5	0.35	QKPDGVFQEDAPVIHQEMoxIGGLR	2	1091	NNNEKDMALTAFVLISLQEAK	5	1117
BS3-d4	1	Q Exactive	C3+BS3-d4/C3b+BS3	Chen_Rappsilber_QCLMS_xC3d4C3bd0_III	41583	165.84	1014.91909	5	-3.73	QKPDGVFQEDAPVIHQEMoxIGGLR	2	1091	NNNEKDMALTAFVLISLQEAK	5	1117
BS3-d4	1	Q Exactive	C3+BS3-d4/C3b+BS3	Chen_Rappsilber_QCLMS_xC3d4C3bd0_III	42493	168.92	1014.92014	5	-2.7	QKPDGVFQEDAPVIHQEMoxIGGLR	2	1091	NNNEKDMALTAFVLISLQEAK	5	1117
BS3-d4	1	Q Exactive	C3+BS3-d4/C3b+BS3	Chen_Rappsilber_QCLMS_xC3d4C3bd0_III	43176	171.3	1014.92147	5	-1.38	QKPDGVFQEDAPVIHQEMoxIGGLR	2	1091	NNNEKDMALTAFVLISLQEAK	5	1117
BS3-d4	1	Q Exactive	C3+BS3-d4/C3b+BS3	Chen_Rappsilber_QCLMS_xC3d4C3bd0_III	43646	172.93	1014.92137	5	-1.49	QKPDGVFQEDAPVIHQEMoxIGGLR	2	1091	NNNEKDMALTAFVLISLQEAK	5	1117
BS3-d4	1	Q Exactive	C3+BS3-d4/C3b+BS3	Chen_Rappsilber_QCLMS_xC3d4C3bd0_III	44143	174.62	1014.91874	5	-4.08	QKPDGVFQEDAPVIHQEMoxIGGLR	2	1091	NNNEKDMALTAFVLISLQEAK	5	1117
BS3-d4	1	Q Exactive	C3+BS3-d4/C3b+BS3	Chen_Rappsilber_QCLMS_xC3d4C3bd0_III	46038	181.47	1014.92088	5	-1.97	QKPDGVFQEDAPVIHQEMoxIGGLR	2	1091	NNNEKDMALTAFVLISLQEAK	5	1117
BS3-d4	1	Q Exactive	C3+BS3-d4/C3b+BS3	Chen_Rappsilber_QCLMS_xC3d4C3bd0_III	46881	184.55	1014.92003	5	-2.81	QKPDGVFQEDAPVIHQEMoxIGGLR	2	1091	NNNEKDMALTAFVLISLQEAK	5	1117
BS3-d4	1	Q Exactive	C3+BS3-d4/C3b+BS3	Chen_Rappsilber_QCLMS_xC3d4C3bd0_III	49406	193.6	1014.92128	5	-1.57	QKPDGVFQEDAPVIHQEMoxIGGLR	2	1091	NNNEKDMALTAFVLISLQEAK	5	1117
BS3-d4	1	LTQ-Orbitrap Velos	C3+BS3/C3b+BS3-d4	Chen_Rappsilber_QCLMS_xC3d0C3bd4_II	6121	108.2	1034.55444	3	-0.26	QNQELKVR	6	839	RPQDAKNTMILEICcmTR	6	1359
BS3-d4	1	LTQ-Orbitrap Velos	C3+BS3/C3b+BS3-d4	Chen_Rappsilber_QCLMS_xC3d0C3bd4_II	6116	108.13	776.16699	4	-1.11	QNQELKVR	6	839	RPQDAKNTMILEICcmTR	6	1359
BS3	1	LTQ-Orbitrap Velos	C3+BS3-d4/C3b+BS3	Chen_Rappsilber_QCLMS_xC3d4C3bd0_II	6167	110.21	775.16208	4	0.65	QNQELKVR	6	839	RPQDAKNTMILEICcmTR	6	1359
BS3-d4	1	LTQ-Orbitrap Velos	C3+BS3/C3b+BS3-d4	Chen_Rappsilber_QCLMS_xC3d0C3bd4_II	5388	100.25	780.16677	4	0.24	QNQELKVR	6	839	RPQDAKNTMoxILEICcmTR	6	1359
BS3	1	LTQ-Orbitrap Velos	C3+BS3-d4/C3b+BS3	Chen_Rappsilber_QCLMS_xC3d4C3bd0_II	5357	101.34	779.16013	4	-0.23	QNQELKVR	6	839	RPQDAKNTMoxILEICcmTR	6	1359
BS3-d4	1	LTQ-Orbitrap Velos	C3+BS3/C3b+BS3-d4	Chen_Rappsilber_QCLMS_xC3d0C3bd4_II	5389	100.25	624.33489	5	0.27	QNQELKVR	6	839	RPQDAKNTMoxILEICcmTR	6	1359
BS3	1	LTQ-Orbitrap Velos	C3+BS3-d4/C3b+BS3	Chen_Rappsilber_QCLMS_xC3d4C3bd0_II	5365	101.43	623.52904	5	-1.07	QNQELKVR	6	839	RPQDAKNTMoxILEICcmTR	6	1359
BS3-d4	1	LTQ-Orbitrap Velos	C3+BS3-d4/C3b+BS3	Chen_Rappsilber_QCLMS_xC3d4C3bd0_II	7891	129.13	870.13706	3	0.27	QPSSAFAAFVKR	11	1049	YISKYELDK	4	1409
BS3	1	LTQ-Orbitrap Velos	C3+BS3/C3b+BS3-d4	Chen_Rappsilber_QCLMS_xC3d0C3bd4_II	7836	126.99	651.84799	4	-0.25	QPSSAFAAFVKR	11	1049	YISKYELDK	4	1409
BS3-d4	1	LTQ-Orbitrap Velos	C3+BS3-d4/C3b+BS3	Chen_Rappsilber_QCLMS_xC3d4C3bd0_II	7919	129.46	652.85403	4	-0.61	QPSSAFAAFVKR	11	1049	YISKYELDK	4	1409
BS3-d4	2	Q Exactive	C3+BS3/C3b+BS3-d4	Chen_Rappsilber_QCLMS_xC3d0C3bd4_III	35027	143.19	1323.93757	4	3.01	QPVPGQQMTLKIEGDHGAR	11	562	SEFPESWLWNVEDLKbs3-d4nh2EPPKNGISTK	19	761
BS3-d4	2	Q Exactive	C3+BS3-d4/C3b+BS3	Chen_Rappsilber_QCLMS_xC3d4C3bd0_III	35027	143.64	1323.93668	4	2.34	QPVPGQQMTLKIEGDHGAR	11	562	SEFPESWLWNVEDLKbs3-d4nh2EPPKNGISTK	19	761
BS3-d4	2	Q Exactive	C3+BS3-d4/C3b+BS3	Chen_Rappsilber_QCLMS_xC3d4C3bd0_III	34832	142.98	1324.1871	4	5.68	QPVPGQQMTLKIEGDHGAR	11	562	SEFPESWLWNVEDLKbs3-d4ohEPPKNGISTK	19	761
BS3-d4	2	Q Exactive	C3+BS3-d4/C3b+BS3	Chen_Rappsilber_QCLMS_xC3d4C3bd0_III	35657	145.82	1324.18485	4	3.97	QPVPGQQMTLKIEGDHGAR	11	562	SEFPESWLWNVEDLKbs3-d4ohEPPKNGISTK	19	761
BS3	2	Q Exactive	C3+BS3-d4/C3b+BS3	Chen_Rappsilber_QCLMS_xC3d4C3bd0_III	34776	142.8	1321.92444	4	2.57	QPVPGQQMTLKIEGDHGAR	11	562	SEFPESWLWNVEDLKbs3nh2EPPKNGISTK	19	761
BS3	2	Q Exactive	C3+BS3-d4/C3b+BS3	Chen_Rappsilber_QCLMS_xC3d4C3bd0_III	35656	145.82	1321.92124	4	0.16	QPVPGQQMTLKIEGDHGAR	11	562	SEFPESWLWNVEDLKbs3nh2EPPKNGISTK	19	761
BS3	2	Q Exactive	C3+BS3-d4/C3b+BS3	Chen_Rappsilber_QCLMS_xC3d4C3bd0_III	34941	143.35	1057.7408	5	2.38	QPVPGQQMTLKIEGDHGAR	11	562	SEFPESWLWNVEDLKbs3nh2EPPKNGISTK	19	761
BS3	2	Q Exactive	C3+BS3-d4/C3b+BS3	Chen_Rappsilber_QCLMS_xC3d4C3bd0_III	36104	147.38	1057.73711	5	-1.11	QPVPGQQMTLKIEGDHGAR	11	562	SEFPESWLWNVEDLKbs3nh2EPPKNGISTK	19	761
BS3	2	Q Exactive	C3+BS3/C3b+BS3-d4	Chen_Rappsilber_QCLMS_xC3d0C3bd4_III	35749	145.68	1057.93868	5	3.4	QPVPGQQMTLKIEGDHGAR	11	562	SEFPESWLWNVEDLKbs3ohEPPKNGISTK	19	761
BS3	2	Q Exactive	C3+BS3-d4/C3b+BS3	Chen_Rappsilber_QCLMS_xC3d4C3bd0_III	35522	145.35	1057.93862	5	3.34	QPVPGQQMTLKIEGDHGAR	11	562	SEFPESWLWNVEDLKbs3ohEPPKNGISTK	19	761
BS3-d4	2	LTQ-Orbitrap Velos	C3+BS3-d4/C3b+BS3	Chen_Rappsilber_QCLMS_xC3d4C3bd0_II	5993	108.34	695.74661	3	-0.63	Sbs3-d4nh2VQLTEKR	7	656	ASHLGLAR	2	720
BS3-d4	2	LTQ-Orbitrap Velos	C3+BS3-d4/C3b+BS3	Chen_Rappsilber_QCLMS_xC3d4C3bd0_II	5992	108.34	522.06232	4	0.41	Sbs3-d4nh2VQLTEKR	7	656	ASHLGLAR	2	720
BS3-d4	2	Q Exactive	C3+BS3-d4/C3b+BS3	Chen_Rappsilber_QCLMS_xC3d4C3bd0_III	22594	97.92	522.0629	4	1.52	Sbs3-d4nh2VQLTEKR	7	656	ASHLGLAR	2	720
BS3-d4	2	LTQ-Orbitrap Velos	C3+BS3-d4/C3b+BS3	Chen_Rappsilber_QCLMS_xC3d4C3bd0_I	4512	87.39	781.44616	3	0	Sbs3-d4nh2VQLTEKR	7	656	MoxDKVGKYPK	3	660
BS3-d4	2	LTQ-Orbitrap Velos	C3+BS3-d4/C3b+BS3	Chen_Rappsilber_QCLMS_xC3d4C3bd0_I	4509	87.37	586.33629	4	-0.25	Sbs3-d4nh2VQLTEKR	7	656	MoxDKVGKYPK	3	660
BS3-d4	2	LTQ-Orbitrap Velos	C3+BS3-d4/C3b+BS3	Chen_Rappsilber_QCLMS_xC3d4C3bd0_II	6559	114.44	522.30744	4	-1.28	Sbs3-d4ohVQLTEKR	7	656	ASHLGLAR	2	720
BS3-d4	2	LTQ-Orbitrap Velos	C3+BS3-d4/C3b+BS3	Chen_Rappsilber_QCLMS_xC3d4C3bd0_I	5382	95.69	582.5842	4	0.83	Sbs3-d4ohVQLTEKR	7	656	MDKVGKYPK	3	660
BS3-d4	2	LTQ-Orbitrap Velos	C3+BS3-d4/C3b+BS3	Chen_Rappsilber_QCLMS_xC3d4C3bd0_I	4991	91.96	781.77394	3	-0.29	Sbs3-d4ohVQLTEKR	7	656	MoxDKVGKYPK	3	660
BS3-d4	2	LTQ-Orbitrap Velos	C3+BS3-d4/C3b+BS3	Chen_Rappsilber_QCLMS_xC3d4C3bd0_I	5010	92.14	781.77394	3	-0.29	Sbs3-d4ohVQLTEKR	7	656	MoxDKVGKYPK	3	660
BS3-d4	2	LTQ-Orbitrap Velos	C3+BS3-d4/C3b+BS3	Chen_Rappsilber_QCLMS_xC3d4C3bd0_I	5028	92.32	781.77394	3	-0.29	Sbs3-d4ohVQLTEKR	7	656	MoxDKVGKYPK	3	660
BS3-d4	2	LTQ-Orbitrap Velos	C3+BS3-d4/C3b+BS3	Chen_Rappsilber_QCLMS_xC3d4C3bd0_I	5016	92.2	586.58251	4	0.11	Sbs3-d4ohVQLTEKR	7	656	MoxDKVGKYPK	3	660
BS3-d4	2	LTQ-Orbitrap Velos	C3+BS3-d4/C3b+BS3	Chen_Rappsilber_QCLMS_xC3d4C3bd0_I	5023	92.28	586.58251	4	0.11	Sbs3-d4ohVQLTEKR	7	656	MoxDKVGKYPK	3	660
BS3-d4	2	LTQ-Orbitrap Velos	C3+BS3-d4/C3b+BS3	Chen_Rappsilber_QCLMS_xC3d4C3bd0_I	5035	92.38	586.58251	4	0.11	Sbs3-d4ohVQLTEKR	7	656	MoxDKVGKYPK	3	660
BS3-d4	2	LTQ-Orbitrap Velos	C3+BS3-d4/C3b+BS3	Chen_Rappsilber_QCLMS_xC3d4C3bd0_I	5045	92.47	586.58251	4	0.11	Sbs3-d4ohVQLTEKR	7	656	MoxDKVGKYPK	3	660
BS3	2	LTQ-Orbitrap Velos	C3+BS3/C3b+BS3-d4	Chen_Rappsilber_QCLMS_xC3d0C3bd4_II	5981	106.72	520.04958	4	0.06	Sbs3nh2VQLTEKR	7	656	ASHLGLAR	2	720
BS3	2	LTQ-Orbitrap Velos	C3+BS3/C3b+BS3-d4	Chen_Rappsilber_QCLMS_xC3d0C3bd4_II	5986	106.79	520.04958	4	0.06	Sbs3nh2VQLTEKR	7	656	ASHLGLAR	2	720
BS3	2	LTQ-Orbitrap Velos	C3+BS3/C3b+BS3-d4	Chen_Rappsilber_QCLMS_xC3d0C3bd4_I	4789	87.25	778.76276	3	0.01	Sbs3nh2VQLTEKR	7	656	MoxDKVGKYPK	3	660
BS3	2	LTQ-Orbitrap Velos	C3+BS3/C3b+BS3-d4	Chen_Rappsilber_QCLMS_xC3d0C3bd4_I	4805	87.4	584.32343	4	-0.78	Sbs3nh2VQLTEKR	7	656	MoxDKVGKYPK	3	660
BS3	2	LTQ-Orbitrap Velos	C3+BS3/C3b+BS3-d4	Chen_Rappsilber_QCLMS_xC3d0C3bd4_II	6597	113.27	693.39062	3	-1.49	Sbs3ohVQLTEKR	7	656	ASHLGLAR	2	720
BS3	2	LTQ-Orbitrap Velos	C3+BS3/C3b+BS3-d4	Chen_Rappsilber_QCLMS_xC3d0C3bd4_II	6731	114.74	693.39062	3	-1.49	Sbs3ohVQLTEKR	7	656	ASHLGLAR	2	720
BS3	2	LTQ-Orbitrap Velos	C3+BS3/C3b+BS3-d4	Chen_Rappsilber_QCLMS_xC3d0C3bd4_II	6594	113.24	520.29549	4	-0.12	Sbs3ohVQLTEKR	7	656	ASHLGLAR	2	720
BS3	2	LTQ-Orbitrap Velos	C3+BS3/C3b+BS3-d4	Chen_Rappsilber_QCLMS_xC3d0C3bd4_II	6675	114.15	520.29549	4	-0.12	Sbs3ohVQLTEKR	7	656	ASHLGLAR	2	720
BS3	2	LTQ-Orbitrap Velos	C3+BS3/C3b+BS3-d4	Chen_Rappsilber_QCLMS_xC3d0C3bd4_II	6717	114.58	520.29549	4	-0.12	Sbs3ohVQLTEKR	7	656	ASHLGLAR	2	720
BS3	2	LTQ-Orbitrap Velos	C3+BS3/C3b+BS3-d4	Chen_Rappsilber_QCLMS_xC3d0C3bd4_I	5714	95.57	580.57156	4	0.69	Sbs3ohVQLTEKR	7	656	MDKVGKYPK	3	660
BS3	2	LTQ-Orbitrap Velos	C3+BS3/C3b+BS3-d4	Chen_Rappsilber_QCLMS_xC3d0C3bd4_I	5397	92.78	779.0861	3	-5.99	Sbs3ohVQLTEKR	7	656	MoxDKVGKYPK	3	660
BS3	2	LTQ-Orbitrap Velos	C3+BS3/C3b+BS3-d4	Chen_Rappsilber_QCLMS_xC3d0C3bd4_I	5349	92.32	584.5688	4	-1.86	Sbs3ohVQLTEKR	7	656	MoxDKVGKYPK	3	660
BS3	2	LTQ-Orbitrap Velos	C3+BS3/C3b+BS3-d4	Chen_Rappsilber_QCLMS_xC3d0C3bd4_I	5391	92.73	584.5688	4	-1.86	Sbs3ohVQLTEKR	7	656	MoxDKVGKYPK	3	660
BS3	1	Q Exactive	C3+BS3/C3b+BS3-d4	Chen_Rappsilber_QCLMS_xC3d0C3bd4_III	22899	98.89	747.11622	4	1.1	SDDKVTLEER	4	1504	LDKACcmEPGVDYVYK	3	1513
BS3	1	Q Exactive	C3+BS3-d4/C3b+BS3	Chen_Rappsilber_QCLMS_xC3d4C3bd0_III	22553	97.76	747.11722	4	2.45	SDDKVTLEER	4	1504	LDKACcmEPGVDYVYK	3	1513
BS3	1	Q Exactive	C3+BS3-d4/C3b+BS3	Chen_Rappsilber_QCLMS_xC3d4C3bd0_III	22593	97.92	747.11722	4	2.45	SDDKVTLEER	4	1504	LDKACcmEPGVDYVYK	3	1513
BS3-d4	1	Q Exactive	C3+BS3/C3b+BS3-d4	Chen_Rappsilber_QCLMS_xC3d0C3bd4_III	35892	146.18	1162.12743	4	2.23	SGIPIVTSPYQIHFTKTPK	16	337	EVVADSVWVDVKDSCcmVGSLVVK	12	534
BS3-d4	1	Q Exactive	C3+BS3/C3b+BS3-d4	Chen_Rappsilber_QCLMS_xC3d0C3bd4_III	35896	146.19	1162.12743	4	2.23	SGIPIVTSPYQIHFTKTPK	16	337	EVVADSVWVDVKDSCcmVGSLVVK	12	534
BS3	1	Q Exactive	C3+BS3-d4/C3b+BS3	Chen_Rappsilber_QCLMS_xC3d4C3bd0_III	35728	146.06	1161.12081	4	1.93	SGIPIVTSPYQIHFTKTPK	16	337	EVVADSVWVDVKDSCcmVGSLVVK	12	534
BS3-d4	1	Q Exactive	C3+BS3/C3b+BS3-d4	Chen_Rappsilber_QCLMS_xC3d0C3bd4_III	35965	146.43	929.90272	5	1.5	SGIPIVTSPYQIHFTKTPK	16	337	EVVADSVWVDVKDSCcmVGSLVVK	12	534
BS3-d4	1	Q Exactive	C3+BS3/C3b+BS3-d4	Chen_Rappsilber_QCLMS_xC3d0C3bd4_III	31588	131.28	1047.55837	4	1.95	SGIPIVTSPYQIHFTKTPK	16	337	IWDVVEKADIGCcmTPGSGK	7	600
BS3	1	Q Exactive	C3+BS3-d4/C3b+BS3	Chen_Rappsilber_QCLMS_xC3d4C3bd0_III	31410	131.15	1046.5525	4	2.34	SGIPIVTSPYQIHFTKTPK	16	337	IWDVVEKADIGCcmTPGSGK	7	600
BS3-d4	2	Q Exactive	C3+BS3/C3b+BS3-d4	Chen_Rappsilber_QCLMS_xC3d0C3bd4_III	32104	133.08	1214.41189	5	1.35	SGQSEDRQPVPGQQMoxTLKIEGDHGAR	18	562	SEFPESWLWNVEDLKbs3-d4nh2EPPKNGISTK	19	761
BS3-d4	2	Q Exactive	C3+BS3/C3b+BS3-d4	Chen_Rappsilber_QCLMS_xC3d0C3bd4_III	32221	133.48	1214.41189	5	1.35	SGQSEDRQPVPGQQMoxTLKIEGDHGAR	18	562	SEFPESWLWNVEDLKbs3-d4nh2EPPKNGISTK	19	761
BS3-d4	2	Q Exactive	C3+BS3/C3b+BS3-d4	Chen_Rappsilber_QCLMS_xC3d0C3bd4_III	32612	134.83	1214.41138	5	0.93	SGQSEDRQPVPGQQMoxTLKIEGDHGAR	18	562	SEFPESWLWNVEDLKbs3-d4nh2EPPKNGISTK	19	761
BS3-d4	2	Q Exactive	C3+BS3/C3b+BS3-d4	Chen_Rappsilber_QCLMS_xC3d0C3bd4_III	33205	136.93	1214.41012	5	-0.11	SGQSEDRQPVPGQQMoxTLKIEGDHGAR	18	562	SEFPESWLWNVEDLKbs3-d4nh2EPPKNGISTK	19	761
BS3-d4	2	LTQ-Orbitrap Velos	C3+BS3/C3b+BS3-d4	Chen_Rappsilber_QCLMS_xC3d0C3bd4_II	9898	152.46	1012.17619	6	-0.23	SGQSEDRQPVPGQQMoxTLKIEGDHGAR	18	562	SEFPESWLWNVEDLKbs3-d4nh2EPPKNGISTK	19	761
BS3-d4	2	Q Exactive	C3+BS3/C3b+BS3-d4	Chen_Rappsilber_QCLMS_xC3d0C3bd4_III	32305	133.79	1012.17906	6	2.61	SGQSEDRQPVPGQQMoxTLKIEGDHGAR	18	562	SEFPESWLWNVEDLKbs3-d4nh2EPPKNGISTK	19	761
BS3-d4	2	Q Exactive	C3+BS3/C3b+BS3-d4	Chen_Rappsilber_QCLMS_xC3d0C3bd4_III	33394	137.6	1012.17755	6	1.11	SGQSEDRQPVPGQQMoxTLKIEGDHGAR	18	562	SEFPESWLWNVEDLKbs3-d4nh2EPPKNGISTK	19	761
BS3-d4	2	Q Exactive	C3+BS3-d4/C3b+BS3	Chen_Rappsilber_QCLMS_xC3d4C3bd0_III	32952	136.6	1012.17599	6	-0.43	SGQSEDRQPVPGQQMoxTLKIEGDHGAR	18	562	SEFPESWLWNVEDLKbs3-d4nh2EPPKNGISTK	19	761
BS3-d4	2	Q Exactive	C3+BS3-d4/C3b+BS3	Chen_Rappsilber_QCLMS_xC3d4C3bd0_III	31875	132.79	1214.61067	5	2.98	SGQSEDRQPVPGQQMoxTLKIEGDHGAR	18	562	SEFPESWLWNVEDLKbs3-d4ohEPPKNGISTK	19	761
BS3-d4	2	Q Exactive	C3+BS3/C3b+BS3-d4	Chen_Rappsilber_QCLMS_xC3d0C3bd4_III	33486	137.92	1012.34258	6	2.13	SGQSEDRQPVPGQQMoxTLKIEGDHGAR	18	562	SEFPESWLWNVEDLKbs3-d4ohEPPKNGISTK	19	761
BS3	2	LTQ-Orbitrap Velos	C3+BS3-d4/C3b+BS3	Chen_Rappsilber_QCLMS_xC3d4C3bd0_II	9831	153.12	1212.8002	5	-0.01	SGQSEDRQPVPGQQMoxTLKIEGDHGAR	18	562	SEFPESWLWNVEDLKbs3nh2EPPKNGISTK	19	761
BS3	2	Q Exactive	C3+BS3/C3b+BS3-d4	Chen_Rappsilber_QCLMS_xC3d0C3bd4_III	32308	133.8	1212.80307	5	2.35	SGQSEDRQPVPGQQMoxTLKIEGDHGAR	18	562	SEFPESWLWNVEDLKbs3nh2EPPKNGISTK	19	761
BS3	2	Q Exactive	C3+BS3-d4/C3b+BS3	Chen_Rappsilber_QCLMS_xC3d4C3bd0_III	32281	134.19	1212.80195	5	1.43	SGQSEDRQPVPGQQMoxTLKIEGDHGAR	18	562	SEFPESWLWNVEDLKbs3nh2EPPKNGISTK	19	761
BS3	2	LTQ-Orbitrap Velos	C3+BS3-d4/C3b+BS3	Chen_Rappsilber_QCLMS_xC3d4C3bd0_II	9769	152.21	1010.83467	6	-0.05	SGQSEDRQPVPGQQMoxTLKIEGDHGAR	18	562	SEFPESWLWNVEDLKbs3nh2EPPKNGISTK	19	761
BS3	2	LTQ-Orbitrap Velos	C3+BS3-d4/C3b+BS3	Chen_Rappsilber_QCLMS_xC3d4C3bd0_II	9862	153.49	1010.83467	6	-0.05	SGQSEDRQPVPGQQMoxTLKIEGDHGAR	18	562	SEFPESWLWNVEDLKbs3nh2EPPKNGISTK	19	761
BS3	2	Q Exactive	C3+BS3/C3b+BS3-d4	Chen_Rappsilber_QCLMS_xC3d0C3bd4_III	32018	132.79	1010.83796	6	3.2	SGQSEDRQPVPGQQMoxTLKIEGDHGAR	18	562	SEFPESWLWNVEDLKbs3nh2EPPKNGISTK	19	761
BS3	2	Q Exactive	C3+BS3/C3b+BS3-d4	Chen_Rappsilber_QCLMS_xC3d0C3bd4_III	32309	133.81	1010.8375	6	2.75	SGQSEDRQPVPGQQMoxTLKIEGDHGAR	18	562	SEFPESWLWNVEDLKbs3nh2EPPKNGISTK	19	761
BS3	2	Q Exactive	C3+BS3/C3b+BS3-d4	Chen_Rappsilber_QCLMS_xC3d0C3bd4_III	32604	134.81	1010.83628	6	1.54	SGQSEDRQPVPGQQMoxTLKIEGDHGAR	18	562	SEFPESWLWNVEDLKbs3nh2EPPKNGISTK	19	761
BS3	2	Q Exactive	C3+BS3-d4/C3b+BS3	Chen_Rappsilber_QCLMS_xC3d4C3bd0_III	31728	132.28	1010.83701	6	2.26	SGQSEDRQPVPGQQMoxTLKIEGDHGAR	18	562	SEFPESWLWNVEDLKbs3nh2EPPKNGISTK	19	761
BS3	2	Q Exactive	C3+BS3-d4/C3b+BS3	Chen_Rappsilber_QCLMS_xC3d4C3bd0_III	31789	132.49	1010.8368	6	2.05	SGQSEDRQPVPGQQMoxTLKIEGDHGAR	18	562	SEFPESWLWNVEDLKbs3nh2EPPKNGISTK	19	761
BS3	2	Q Exactive	C3+BS3-d4/C3b+BS3	Chen_Rappsilber_QCLMS_xC3d4C3bd0_III	32034	133.34	1010.83622	6	1.48	SGQSEDRQPVPGQQMoxTLKIEGDHGAR	18	562	SEFPESWLWNVEDLKbs3nh2EPPKNGISTK	19	761
BS3	2	Q Exactive	C3+BS3-d4/C3b+BS3	Chen_Rappsilber_QCLMS_xC3d4C3bd0_III	32323	134.34	1010.83559	6	0.85	SGQSEDRQPVPGQQMoxTLKIEGDHGAR	18	562	SEFPESWLWNVEDLKbs3nh2EPPKNGISTK	19	761
BS3	2	Q Exactive	C3+BS3/C3b+BS3-d4	Chen_Rappsilber_QCLMS_xC3d0C3bd4_III	32605	134.81	1213.00279	5	4.76	SGQSEDRQPVPGQQMoxTLKIEGDHGAR	18	562	SEFPESWLWNVEDLKbs3ohEPPKNGISTK	19	761
BS3-d4	2	LTQ-Orbitrap Velos	C3+BS3/C3b+BS3-d4	Chen_Rappsilber_QCLMS_xC3d0C3bd4_II	10397	158.99	1513.76391	4	1.08	SGQSEDRQPVPGQQMTLKIEGDHGAR	18	562	SEFPESWLWNVEDLKbs3-d4nh2EPPKNGISTK	19	761
BS3-d4	2	LTQ-Orbitrap Velos	C3+BS3/C3b+BS3-d4	Chen_Rappsilber_QCLMS_xC3d0C3bd4_II	10669	162.61	1211.20798	5	-2.73	SGQSEDRQPVPGQQMTLKIEGDHGAR	18	562	SEFPESWLWNVEDLKbs3-d4nh2EPPKNGISTK	19	761
BS3-d4	2	Q Exactive	C3+BS3/C3b+BS3-d4	Chen_Rappsilber_QCLMS_xC3d0C3bd4_III	34135	140.13	1211.21237	5	0.91	SGQSEDRQPVPGQQMTLKIEGDHGAR	18	562	SEFPESWLWNVEDLKbs3-d4nh2EPPKNGISTK	19	761
BS3-d4	2	Q Exactive	C3+BS3/C3b+BS3-d4	Chen_Rappsilber_QCLMS_xC3d0C3bd4_III	33827	139.09	1009.51247	6	1.85	SGQSEDRQPVPGQQMTLKIEGDHGAR	18	562	SEFPESWLWNVEDLKbs3-d4nh2EPPKNGISTK	19	761
BS3-d4	2	Q Exactive	C3+BS3/C3b+BS3-d4	Chen_Rappsilber_QCLMS_xC3d0C3bd4_III	34202	140.35	1009.51125	6	0.64	SGQSEDRQPVPGQQMTLKIEGDHGAR	18	562	SEFPESWLWNVEDLKbs3-d4nh2EPPKNGISTK	19	761
BS3-d4	2	LTQ-Orbitrap Velos	C3+BS3/C3b+BS3-d4	Chen_Rappsilber_QCLMS_xC3d0C3bd4_II	10588	161.52	1211.40866	5	0.48	SGQSEDRQPVPGQQMTLKIEGDHGAR	18	562	SEFPESWLWNVEDLKbs3-d4ohEPPKNGISTK	19	761
BS3-d4	2	Q Exactive	C3+BS3/C3b+BS3-d4	Chen_Rappsilber_QCLMS_xC3d0C3bd4_III	33495	137.95	1211.41253	5	3.68	SGQSEDRQPVPGQQMTLKIEGDHGAR	18	562	SEFPESWLWNVEDLKbs3-d4ohEPPKNGISTK	19	761
BS3-d4	2	Q Exactive	C3+BS3/C3b+BS3-d4	Chen_Rappsilber_QCLMS_xC3d0C3bd4_III	34445	141.18	1211.41228	5	3.48	SGQSEDRQPVPGQQMTLKIEGDHGAR	18	562	SEFPESWLWNVEDLKbs3-d4ohEPPKNGISTK	19	761
BS3-d4	2	Q Exactive	C3+BS3/C3b+BS3-d4	Chen_Rappsilber_QCLMS_xC3d0C3bd4_III	34527	141.45	1211.41276	5	3.87	SGQSEDRQPVPGQQMTLKIEGDHGAR	18	562	SEFPESWLWNVEDLKbs3-d4ohEPPKNGISTK	19	761
BS3-d4	2	Q Exactive	C3+BS3/C3b+BS3-d4	Chen_Rappsilber_QCLMS_xC3d0C3bd4_III	35150	143.61	1211.41218	5	3.39	SGQSEDRQPVPGQQMTLKIEGDHGAR	18	562	SEFPESWLWNVEDLKbs3-d4ohEPPKNGISTK	19	761
BS3-d4	2	Q Exactive	C3+BS3-d4/C3b+BS3	Chen_Rappsilber_QCLMS_xC3d4C3bd0_III	34607	142.24	1211.40901	5	0.77	SGQSEDRQPVPGQQMTLKIEGDHGAR	18	562	SEFPESWLWNVEDLKbs3-d4ohEPPKNGISTK	19	761
BS3-d4	2	Q Exactive	C3+BS3-d4/C3b+BS3	Chen_Rappsilber_QCLMS_xC3d4C3bd0_III	34875	143.13	1211.40993	5	1.53	SGQSEDRQPVPGQQMTLKIEGDHGAR	18	562	SEFPESWLWNVEDLKbs3-d4ohEPPKNGISTK	19	761
BS3-d4	2	LTQ-Orbitrap Velos	C3+BS3/C3b+BS3-d4	Chen_Rappsilber_QCLMS_xC3d0C3bd4_II	10719	163.27	1009.67447	6	-0.14	SGQSEDRQPVPGQQMTLKIEGDHGAR	18	562	SEFPESWLWNVEDLKbs3-d4ohEPPKNGISTK	19	761
BS3-d4	2	Q Exactive	C3+BS3-d4/C3b+BS3	Chen_Rappsilber_QCLMS_xC3d4C3bd0_III	34661	142.42	1009.67629	6	1.66	SGQSEDRQPVPGQQMTLKIEGDHGAR	18	562	SEFPESWLWNVEDLKbs3-d4ohEPPKNGISTK	19	761
BS3-d4	2	Q Exactive	C3+BS3-d4/C3b+BS3	Chen_Rappsilber_QCLMS_xC3d4C3bd0_III	35127	143.98	1009.67339	6	-1.21	SGQSEDRQPVPGQQMTLKIEGDHGAR	18	562	SEFPESWLWNVEDLKbs3-d4ohEPPKNGISTK	19	761
BS3	2	LTQ-Orbitrap Velos	C3+BS3-d4/C3b+BS3	Chen_Rappsilber_QCLMS_xC3d4C3bd0_II	10234	158.42	1511.7517	4	1.31	SGQSEDRQPVPGQQMTLKIEGDHGAR	18	562	SEFPESWLWNVEDLKbs3nh2EPPKNGISTK	19	761
BS3	2	Q Exactive	C3+BS3-d4/C3b+BS3	Chen_Rappsilber_QCLMS_xC3d4C3bd0_III	33620	138.86	1511.75302	4	2.18	SGQSEDRQPVPGQQMTLKIEGDHGAR	18	562	SEFPESWLWNVEDLKbs3nh2EPPKNGISTK	19	761
BS3	2	Q Exactive	C3+BS3/C3b+BS3-d4	Chen_Rappsilber_QCLMS_xC3d0C3bd4_III	33837	139.12	1209.60461	5	2.79	SGQSEDRQPVPGQQMTLKIEGDHGAR	18	562	SEFPESWLWNVEDLKbs3nh2EPPKNGISTK	19	761
BS3	2	Q Exactive	C3+BS3/C3b+BS3-d4	Chen_Rappsilber_QCLMS_xC3d0C3bd4_III	34133	140.12	1209.60331	5	1.71	SGQSEDRQPVPGQQMTLKIEGDHGAR	18	562	SEFPESWLWNVEDLKbs3nh2EPPKNGISTK	19	761
BS3	2	Q Exactive	C3+BS3/C3b+BS3-d4	Chen_Rappsilber_QCLMS_xC3d0C3bd4_III	34884	142.71	1209.60148	5	0.2	SGQSEDRQPVPGQQMTLKIEGDHGAR	18	562	SEFPESWLWNVEDLKbs3nh2EPPKNGISTK	19	761
BS3	2	Q Exactive	C3+BS3/C3b+BS3-d4	Chen_Rappsilber_QCLMS_xC3d0C3bd4_III	35186	143.73	1209.60185	5	0.51	SGQSEDRQPVPGQQMTLKIEGDHGAR	18	562	SEFPESWLWNVEDLKbs3nh2EPPKNGISTK	19	761
BS3	2	Q Exactive	C3+BS3-d4/C3b+BS3	Chen_Rappsilber_QCLMS_xC3d4C3bd0_III	33551	138.63	1209.60407	5	2.35	SGQSEDRQPVPGQQMTLKIEGDHGAR	18	562	SEFPESWLWNVEDLKbs3nh2EPPKNGISTK	19	761
BS3	2	Q Exactive	C3+BS3-d4/C3b+BS3	Chen_Rappsilber_QCLMS_xC3d4C3bd0_III	33847	139.64	1209.60322	5	1.64	SGQSEDRQPVPGQQMTLKIEGDHGAR	18	562	SEFPESWLWNVEDLKbs3nh2EPPKNGISTK	19	761
BS3	2	LTQ-Orbitrap Velos	C3+BS3/C3b+BS3-d4	Chen_Rappsilber_QCLMS_xC3d0C3bd4_II	10775	163.99	1008.16602	6	-2.87	SGQSEDRQPVPGQQMTLKIEGDHGAR	18	562	SEFPESWLWNVEDLKbs3nh2EPPKNGISTK	19	761
BS3	2	Q Exactive	C3+BS3/C3b+BS3-d4	Chen_Rappsilber_QCLMS_xC3d0C3bd4_III	34203	140.35	1008.17048	6	1.56	SGQSEDRQPVPGQQMTLKIEGDHGAR	18	562	SEFPESWLWNVEDLKbs3nh2EPPKNGISTK	19	761
BS3	2	Q Exactive	C3+BS3-d4/C3b+BS3	Chen_Rappsilber_QCLMS_xC3d4C3bd0_III	33603	138.8	1008.17084	6	1.92	SGQSEDRQPVPGQQMTLKIEGDHGAR	18	562	SEFPESWLWNVEDLKbs3nh2EPPKNGISTK	19	761
BS3	2	LTQ-Orbitrap Velos	C3+BS3-d4/C3b+BS3	Chen_Rappsilber_QCLMS_xC3d4C3bd0_II	10618	163.76	1511.99704	4	0.87	SGQSEDRQPVPGQQMTLKIEGDHGAR	18	562	SEFPESWLWNVEDLKbs3ohEPPKNGISTK	19	761
BS3	2	Q Exactive	C3+BS3/C3b+BS3-d4	Chen_Rappsilber_QCLMS_xC3d0C3bd4_III	34427	141.13	1209.80306	5	4.15	SGQSEDRQPVPGQQMTLKIEGDHGAR	18	562	SEFPESWLWNVEDLKbs3ohEPPKNGISTK	19	761
BS3	2	Q Exactive	C3+BS3/C3b+BS3-d4	Chen_Rappsilber_QCLMS_xC3d0C3bd4_III	35474	144.73	1209.79899	5	0.79	SGQSEDRQPVPGQQMTLKIEGDHGAR	18	562	SEFPESWLWNVEDLKbs3ohEPPKNGISTK	19	761
BS3	2	Q Exactive	C3+BS3-d4/C3b+BS3	Chen_Rappsilber_QCLMS_xC3d4C3bd0_III	34148	140.64	1209.80212	5	3.38	SGQSEDRQPVPGQQMTLKIEGDHGAR	18	562	SEFPESWLWNVEDLKbs3ohEPPKNGISTK	19	761
BS3	2	Q Exactive	C3+BS3-d4/C3b+BS3	Chen_Rappsilber_QCLMS_xC3d4C3bd0_III	34546	142.03	1209.80088	5	2.35	SGQSEDRQPVPGQQMTLKIEGDHGAR	18	562	SEFPESWLWNVEDLKbs3ohEPPKNGISTK	19	761
BS3	2	Q Exactive	C3+BS3-d4/C3b+BS3	Chen_Rappsilber_QCLMS_xC3d4C3bd0_III	34849	143.04	1209.80078	5	2.27	SGQSEDRQPVPGQQMTLKIEGDHGAR	18	562	SEFPESWLWNVEDLKbs3ohEPPKNGISTK	19	761
BS3	2	Q Exactive	C3+BS3-d4/C3b+BS3	Chen_Rappsilber_QCLMS_xC3d4C3bd0_III	35147	144.05	1209.79902	5	0.81	SGQSEDRQPVPGQQMTLKIEGDHGAR	18	562	SEFPESWLWNVEDLKbs3ohEPPKNGISTK	19	761
BS3	2	LTQ-Orbitrap Velos	C3+BS3-d4/C3b+BS3	Chen_Rappsilber_QCLMS_xC3d4C3bd0_II	10531	162.51	1008.33305	6	0.14	SGQSEDRQPVPGQQMTLKIEGDHGAR	18	562	SEFPESWLWNVEDLKbs3ohEPPKNGISTK	19	761
BS3	2	Q Exactive	C3+BS3/C3b+BS3-d4	Chen_Rappsilber_QCLMS_xC3d0C3bd4_III	34799	142.42	1008.33599	6	3.05	SGQSEDRQPVPGQQMTLKIEGDHGAR	18	562	SEFPESWLWNVEDLKbs3ohEPPKNGISTK	19	761
BS3	2	Q Exactive	C3+BS3-d4/C3b+BS3	Chen_Rappsilber_QCLMS_xC3d4C3bd0_III	33900	139.81	1008.33702	6	4.08	SGQSEDRQPVPGQQMTLKIEGDHGAR	18	562	SEFPESWLWNVEDLKbs3ohEPPKNGISTK	19	761
BS3	1	Q Exactive	C3+BS3/C3b+BS3-d4	Chen_Rappsilber_QCLMS_xC3d0C3bd4_III	19924	87.48	578.82179	4	0.48	SLKVVPEGIR	3	908	AKDQLTCcmNK	2	1331
BS3	1	Q Exactive	C3+BS3-d4/C3b+BS3	Chen_Rappsilber_QCLMS_xC3d4C3bd0_III	19773	86.97	578.82168	4	0.29	SLKVVPEGIR	3	908	AKDQLTCcmNK	2	1331
BS3-d4	1	Q Exactive	C3+BS3-d4/C3b+BS3	Chen_Rappsilber_QCLMS_xC3d4C3bd0_III	19700	86.69	579.82779	4	0	SLKVVPEGIR	3	908	AKDQLTCcmNK	2	1331
BS3-d4	2	Q Exactive	C3+BS3-d4/C3b+BS3	Chen_Rappsilber_QCLMS_xC3d4C3bd0_III	28395	120.04	745.67306	4	0.99	SLKVVPEGIR	3	908	AKDQLTCcmNKbs3-d4ohFDLK	2	1331
BS3-d4	2	Q Exactive	C3+BS3-d4/C3b+BS3	Chen_Rappsilber_QCLMS_xC3d4C3bd0_III	28399	120.05	745.67306	4	0.99	SLKVVPEGIR	3	908	AKDQLTCcmNKbs3-d4ohFDLK	2	1331
BS3	2	Q Exactive	C3+BS3/C3b+BS3-d4	Chen_Rappsilber_QCLMS_xC3d0C3bd4_III	28718	120.78	743.66143	4	2.23	SLKVVPEGIR	3	908	AKDQLTCcmNKbs3ohFDLK	2	1331
BS3-d4	1	LTQ-Orbitrap Velos	C3+BS3/C3b+BS3-d4	Chen_Rappsilber_QCLMS_xC3d0C3bd4_II	6044	107.4	940.52596	3	-0.14	SLKVVPEGIR	3	908	AKDQLTCcmNKFDLK	2	1331
BS3	1	LTQ-Orbitrap Velos	C3+BS3-d4/C3b+BS3	Chen_Rappsilber_QCLMS_xC3d4C3bd0_II	6062	109.08	939.18425	3	-0.14	SLKVVPEGIR	3	908	AKDQLTCcmNKFDLK	2	1331
BS3	1	LTQ-Orbitrap Velos	C3+BS3-d4/C3b+BS3	Chen_Rappsilber_QCLMS_xC3d4C3bd0_II	6057	109.05	704.64003	4	-0.12	SLKVVPEGIR	3	908	AKDQLTCcmNKFDLK	2	1331
BS3-d4	1	LTQ-Orbitrap Velos	C3+BS3/C3b+BS3-d4	Chen_Rappsilber_QCLMS_xC3d0C3bd4_II	6042	107.39	564.71882	5	0.46	SLKVVPEGIR	3	908	AKDQLTCcmNKFDLK	2	1331
BS3	1	LTQ-Orbitrap Velos	C3+BS3-d4/C3b+BS3	Chen_Rappsilber_QCLMS_xC3d4C3bd0_II	6068	109.15	563.91362	5	0.13	SLKVVPEGIR	3	908	AKDQLTCcmNKFDLK	2	1331
BS3-d4	1	Q Exactive	C3+BS3/C3b+BS3-d4	Chen_Rappsilber_QCLMS_xC3d0C3bd4_III	33667	138.53	858.18785	4	2.13	SNLDEDIIAEENIVSR	1	727	AAVYHHFISDGVR	4	895
BS3	1	Q Exactive	C3+BS3-d4/C3b+BS3	Chen_Rappsilber_QCLMS_xC3d4C3bd0_III	33443	138.24	857.18148	4	2.02	SNLDEDIIAEENIVSR	1	727	AAVYHHFISDGVR	4	895
BS3-d4	1	LTQ-Orbitrap Velos	C3+BS3/C3b+BS3-d4	Chen_Rappsilber_QCLMS_xC3d0C3bd4_I	9458	130.67	858.18601	4	-0.01	SNLDEDIIAEENIVSR	1	727	AAVYHHFISDGVR	9	900
BS3	1	LTQ-Orbitrap Velos	C3+BS3-d4/C3b+BS3	Chen_Rappsilber_QCLMS_xC3d4C3bd0_I	8948	131.14	857.17956	4	-0.22	SNLDEDIIAEENIVSR	1	727	AAVYHHFISDGVR	9	900
BS3	1	LTQ-Orbitrap Velos	C3+BS3-d4/C3b+BS3	Chen_Rappsilber_QCLMS_xC3d4C3bd0_I	8966	131.33	857.17956	4	-0.22	SNLDEDIIAEENIVSR	1	727	AAVYHHFISDGVR	9	900
BS3-d4	1	LTQ-Orbitrap Velos	C3+BS3/C3b+BS3-d4	Chen_Rappsilber_QCLMS_xC3d0C3bd4_II	9626	148.95	1186.61213	3	1.29	SNLDEDIIAEENIVSR	1	727	AAVYHHFISDGVRK	4	895
BS3	1	LTQ-Orbitrap Velos	C3+BS3-d4/C3b+BS3	Chen_Rappsilber_QCLMS_xC3d4C3bd0_II	9559	149.59	1185.26965	3	0.64	SNLDEDIIAEENIVSR	1	727	AAVYHHFISDGVRK	4	895
BS3	1	LTQ-Orbitrap Velos	C3+BS3-d4/C3b+BS3	Chen_Rappsilber_QCLMS_xC3d4C3bd0_II	9554	149.53	889.20387	4	0.42	SNLDEDIIAEENIVSR	1	727	AAVYHHFISDGVRK	4	895
BS3	1	LTQ-Orbitrap Velos	C3+BS3-d4/C3b+BS3	Chen_Rappsilber_QCLMS_xC3d4C3bd0_II	9553	149.52	711.5643	5	0.08	SNLDEDIIAEENIVSR	1	727	AAVYHHFISDGVRK	4	895
BS3-d4	1	LTQ-Orbitrap Velos	C3+BS3/C3b+BS3-d4	Chen_Rappsilber_QCLMS_xC3d0C3bd4_I	9515	131.22	1301.99593	3	0.1	SNLDEDIIAEENIVSR	1	727	RPQDAKNTMILEICcmTR	6	1359
BS3-d4	1	LTQ-Orbitrap Velos	C3+BS3/C3b+BS3-d4	Chen_Rappsilber_QCLMS_xC3d0C3bd4_II	10314	157.89	1301.99728	3	1.14	SNLDEDIIAEENIVSR	1	727	RPQDAKNTMILEICcmTR	6	1359
BS3-d4	1	LTQ-Orbitrap Velos	C3+BS3/C3b+BS3-d4	Chen_Rappsilber_QCLMS_xC3d0C3bd4_I	9512	131.21	976.74921	4	0.56	SNLDEDIIAEENIVSR	1	727	RPQDAKNTMILEICcmTR	6	1359
BS3-d4	1	LTQ-Orbitrap Velos	C3+BS3/C3b+BS3-d4	Chen_Rappsilber_QCLMS_xC3d0C3bd4_I	9546	131.54	976.74921	4	0.56	SNLDEDIIAEENIVSR	1	727	RPQDAKNTMILEICcmTR	6	1359
BS3	1	LTQ-Orbitrap Velos	C3+BS3-d4/C3b+BS3	Chen_Rappsilber_QCLMS_xC3d4C3bd0_I	8996	131.64	975.74294	4	0.56	SNLDEDIIAEENIVSR	1	727	RPQDAKNTMILEICcmTR	6	1359
BS3	1	LTQ-Orbitrap Velos	C3+BS3-d4/C3b+BS3	Chen_Rappsilber_QCLMS_xC3d4C3bd0_I	9030	131.99	975.74294	4	0.56	SNLDEDIIAEENIVSR	1	727	RPQDAKNTMILEICcmTR	6	1359
BS3	1	LTQ-Orbitrap Velos	C3+BS3-d4/C3b+BS3	Chen_Rappsilber_QCLMS_xC3d4C3bd0_II	10249	158.63	975.7427	4	0.32	SNLDEDIIAEENIVSR	1	727	RPQDAKNTMILEICcmTR	6	1359
BS3-d4	1	Q Exactive	C3+BS3/C3b+BS3-d4	Chen_Rappsilber_QCLMS_xC3d0C3bd4_III	33888	139.3	976.75147	4	2.87	SNLDEDIIAEENIVSR	1	727	RPQDAKNTMILEICcmTR	6	1359
BS3	1	Q Exactive	C3+BS3-d4/C3b+BS3	Chen_Rappsilber_QCLMS_xC3d4C3bd0_III	33663	139	975.74434	4	2	SNLDEDIIAEENIVSR	1	727	RPQDAKNTMILEICcmTR	6	1359
BS3	1	Q Exactive	C3+BS3-d4/C3b+BS3	Chen_Rappsilber_QCLMS_xC3d4C3bd0_III	33672	139.04	975.74434	4	2	SNLDEDIIAEENIVSR	1	727	RPQDAKNTMILEICcmTR	6	1359
BS3	1	Q Exactive	C3+BS3-d4/C3b+BS3	Chen_Rappsilber_QCLMS_xC3d4C3bd0_III	33684	139.08	975.74713	4	4.86	SNLDEDIIAEENIVSR	1	727	RPQDAKNTMILEICcmTR	6	1359
BS3	1	LTQ-Orbitrap Velos	C3+BS3-d4/C3b+BS3	Chen_Rappsilber_QCLMS_xC3d4C3bd0_I	8317	124.59	1305.98689	3	0.89	SNLDEDIIAEENIVSR	1	727	RPQDAKNTMoxILEICcmTR	6	1359
BS3-d4	1	LTQ-Orbitrap Velos	C3+BS3/C3b+BS3-d4	Chen_Rappsilber_QCLMS_xC3d0C3bd4_I	8799	124.01	980.74701	4	-0.39	SNLDEDIIAEENIVSR	1	727	RPQDAKNTMoxILEICcmTR	6	1359
BS3	1	LTQ-Orbitrap Velos	C3+BS3-d4/C3b+BS3	Chen_Rappsilber_QCLMS_xC3d4C3bd0_I	8302	124.43	979.74124	4	0.13	SNLDEDIIAEENIVSR	1	727	RPQDAKNTMoxILEICcmTR	6	1359
BS3-d4	1	LTQ-Orbitrap Velos	C3+BS3/C3b+BS3-d4	Chen_Rappsilber_QCLMS_xC3d0C3bd4_I	9351	129.57	1027.20177	3	-0.33	SNLDEDIIAEENIVSR	1	727	TFISPIKCcmR	7	1567
BS3	1	LTQ-Orbitrap Velos	C3+BS3-d4/C3b+BS3	Chen_Rappsilber_QCLMS_xC3d4C3bd0_I	8818	129.79	1025.85987	3	-0.53	SNLDEDIIAEENIVSR	1	727	TFISPIKCcmR	7	1567
BS3-d4	1	LTQ-Orbitrap Velos	C3+BS3/C3b+BS3-d4	Chen_Rappsilber_QCLMS_xC3d0C3bd4_II	10223	156.7	1305.67599	3	0.72	SNLDEDIIAEENIVSR	1	727	VELLHNPAFCcmSLATTKR	16	857
BS3	1	LTQ-Orbitrap Velos	C3+BS3-d4/C3b+BS3	Chen_Rappsilber_QCLMS_xC3d4C3bd0_II	10167	157.55	1304.33529	3	1.49	SNLDEDIIAEENIVSR	1	727	VELLHNPAFCcmSLATTKR	16	857
BS3-d4	1	LTQ-Orbitrap Velos	C3+BS3/C3b+BS3-d4	Chen_Rappsilber_QCLMS_xC3d0C3bd4_II	10199	156.4	979.50831	4	0.21	SNLDEDIIAEENIVSR	1	727	VELLHNPAFCcmSLATTKR	16	857
BS3-d4	1	LTQ-Orbitrap Velos	C3+BS3/C3b+BS3-d4	Chen_Rappsilber_QCLMS_xC3d0C3bd4_II	10211	156.55	979.50831	4	0.21	SNLDEDIIAEENIVSR	1	727	VELLHNPAFCcmSLATTKR	16	857
BS3	1	LTQ-Orbitrap Velos	C3+BS3-d4/C3b+BS3	Chen_Rappsilber_QCLMS_xC3d4C3bd0_II	10156	157.4	978.50234	4	0.52	SNLDEDIIAEENIVSR	1	727	VELLHNPAFCcmSLATTKR	16	857
BS3-d4	1	Q Exactive	C3+BS3/C3b+BS3-d4	Chen_Rappsilber_QCLMS_xC3d0C3bd4_III	33499	137.97	979.50967	4	1.59	SNLDEDIIAEENIVSR	1	727	VELLHNPAFCcmSLATTKR	16	857
BS3-d4	1	Q Exactive	C3+BS3/C3b+BS3-d4	Chen_Rappsilber_QCLMS_xC3d0C3bd4_III	33799	138.98	979.50967	4	1.59	SNLDEDIIAEENIVSR	1	727	VELLHNPAFCcmSLATTKR	16	857
BS3	1	Q Exactive	C3+BS3-d4/C3b+BS3	Chen_Rappsilber_QCLMS_xC3d4C3bd0_III	33550	138.62	978.50371	4	1.92	SNLDEDIIAEENIVSR	1	727	VELLHNPAFCcmSLATTKR	16	857
BS3	1	Q Exactive	C3+BS3-d4/C3b+BS3	Chen_Rappsilber_QCLMS_xC3d4C3bd0_III	35134	144	978.50469	4	2.93	SNLDEDIIAEENIVSR	1	727	VELLHNPAFCcmSLATTKR	16	857
BS3	1	Q Exactive	C3+BS3-d4/C3b+BS3	Chen_Rappsilber_QCLMS_xC3d4C3bd0_III	35365	144.8	978.5035	4	1.7	SNLDEDIIAEENIVSR	1	727	VELLHNPAFCcmSLATTKR	16	857
BS3	1	Q Exactive	C3+BS3-d4/C3b+BS3	Chen_Rappsilber_QCLMS_xC3d4C3bd0_III	33331	137.87	783.00401	5	1.4	SNLDEDIIAEENIVSR	1	727	VELLHNPAFCcmSLATTKR	16	857
BS3	1	LTQ-Orbitrap Velos	C3+BS3/C3b+BS3-d4	Chen_Rappsilber_QCLMS_xC3d0C3bd4_I	6854	105.66	1288.00673	3	-0.61	SNLDEDIIAEENIVSR	1	727	VTIKPAPETEKRPQDAK	11	1353
BS3	1	LTQ-Orbitrap Velos	C3+BS3/C3b+BS3-d4	Chen_Rappsilber_QCLMS_xC3d0C3bd4_I	6839	105.53	966.25675	4	-0.73	SNLDEDIIAEENIVSR	1	727	VTIKPAPETEKRPQDAK	11	1353
BS3	1	LTQ-Orbitrap Velos	C3+BS3/C3b+BS3-d4	Chen_Rappsilber_QCLMS_xC3d0C3bd4_I	6859	105.71	966.25675	4	-0.73	SNLDEDIIAEENIVSR	1	727	VTIKPAPETEKRPQDAK	11	1353
BS3	1	LTQ-Orbitrap Velos	C3+BS3/C3b+BS3-d4	Chen_Rappsilber_QCLMS_xC3d0C3bd4_I	6879	105.88	966.25675	4	-0.73	SNLDEDIIAEENIVSR	1	727	VTIKPAPETEKRPQDAK	11	1353
BS3-d4	1	LTQ-Orbitrap Velos	C3+BS3-d4/C3b+BS3	Chen_Rappsilber_QCLMS_xC3d4C3bd0_I	6471	106.1	967.26364	4	-0.1	SNLDEDIIAEENIVSR	1	727	VTIKPAPETEKRPQDAK	11	1353
BS3-d4	1	LTQ-Orbitrap Velos	C3+BS3-d4/C3b+BS3	Chen_Rappsilber_QCLMS_xC3d4C3bd0_I	6488	106.24	967.26364	4	-0.1	SNLDEDIIAEENIVSR	1	727	VTIKPAPETEKRPQDAK	11	1353
BS3	1	LTQ-Orbitrap Velos	C3+BS3/C3b+BS3-d4	Chen_Rappsilber_QCLMS_xC3d0C3bd4_I	6826	105.42	773.20636	5	-1.38	SNLDEDIIAEENIVSR	1	727	VTIKPAPETEKRPQDAK	11	1353
BS3	1	LTQ-Orbitrap Velos	C3+BS3/C3b+BS3-d4	Chen_Rappsilber_QCLMS_xC3d0C3bd4_I	6831	105.47	773.20636	5	-1.38	SNLDEDIIAEENIVSR	1	727	VTIKPAPETEKRPQDAK	11	1353
BS3	1	LTQ-Orbitrap Velos	C3+BS3/C3b+BS3-d4	Chen_Rappsilber_QCLMS_xC3d0C3bd4_I	6876	105.86	773.20636	5	-1.38	SNLDEDIIAEENIVSR	1	727	VTIKPAPETEKRPQDAK	11	1353
BS3-d4	1	LTQ-Orbitrap Velos	C3+BS3-d4/C3b+BS3	Chen_Rappsilber_QCLMS_xC3d4C3bd0_I	6455	105.94	774.01164	5	-1.03	SNLDEDIIAEENIVSR	1	727	VTIKPAPETEKRPQDAK	11	1353
BS3-d4	1	LTQ-Orbitrap Velos	C3+BS3-d4/C3b+BS3	Chen_Rappsilber_QCLMS_xC3d4C3bd0_I	6470	106.08	774.01164	5	-1.03	SNLDEDIIAEENIVSR	1	727	VTIKPAPETEKRPQDAK	11	1353
BS3	1	LTQ-Orbitrap Velos	C3+BS3/C3b+BS3-d4	Chen_Rappsilber_QCLMS_xC3d0C3bd4_I	6450	102.15	828.11958	3	-1.78	SPMoxYSIITPNILR	1	1	AHEAKIR	5	464
BS3-d4	1	LTQ-Orbitrap Velos	C3+BS3/C3b+BS3-d4	Chen_Rappsilber_QCLMS_xC3d0C3bd4_I	6416	101.87	829.4619	3	-1.04	SPMoxYSIITPNILR	1	1	AHEAKIR	5	464
BS3	1	LTQ-Orbitrap Velos	C3+BS3/C3b+BS3-d4	Chen_Rappsilber_QCLMS_xC3d0C3bd4_II	6638	113.74	828.12058	3	-0.58	SPMoxYSIITPNILR	1	1	AHEAKIR	5	464
BS3	1	LTQ-Orbitrap Velos	C3+BS3/C3b+BS3-d4	Chen_Rappsilber_QCLMS_xC3d0C3bd4_II	6737	114.82	828.12059	3	-0.57	SPMoxYSIITPNILR	1	1	AHEAKIR	5	464
BS3	1	LTQ-Orbitrap Velos	C3+BS3/C3b+BS3-d4	Chen_Rappsilber_QCLMS_xC3d0C3bd4_II	6773	115.2	828.12059	3	-0.57	SPMoxYSIITPNILR	1	1	AHEAKIR	5	464
BS3-d4	1	LTQ-Orbitrap Velos	C3+BS3-d4/C3b+BS3	Chen_Rappsilber_QCLMS_xC3d4C3bd0_I	6132	102.83	829.46259	3	-0.21	SPMoxYSIITPNILR	1	1	AHEAKIR	5	464
BS3-d4	1	LTQ-Orbitrap Velos	C3+BS3-d4/C3b+BS3	Chen_Rappsilber_QCLMS_xC3d4C3bd0_I	6159	103.08	829.46259	3	-0.21	SPMoxYSIITPNILR	1	1	AHEAKIR	5	464
BS3	1	LTQ-Orbitrap Velos	C3+BS3-d4/C3b+BS3	Chen_Rappsilber_QCLMS_xC3d4C3bd0_II	6704	116	828.12135	3	0.36	SPMoxYSIITPNILR	1	1	AHEAKIR	5	464
BS3	1	LTQ-Orbitrap Velos	C3+BS3-d4/C3b+BS3	Chen_Rappsilber_QCLMS_xC3d4C3bd0_II	6712	116.08	828.12135	3	0.36	SPMoxYSIITPNILR	1	1	AHEAKIR	5	464
BS3-d4	1	LTQ-Orbitrap Velos	C3+BS3-d4/C3b+BS3	Chen_Rappsilber_QCLMS_xC3d4C3bd0_II	6577	114.62	829.46209	3	-0.81	SPMoxYSIITPNILR	1	1	AHEAKIR	5	464
BS3-d4	1	LTQ-Orbitrap Velos	C3+BS3-d4/C3b+BS3	Chen_Rappsilber_QCLMS_xC3d4C3bd0_II	6675	115.68	829.46209	3	-0.81	SPMoxYSIITPNILR	1	1	AHEAKIR	5	464
BS3-d4	1	LTQ-Orbitrap Velos	C3+BS3/C3b+BS3-d4	Chen_Rappsilber_QCLMS_xC3d0C3bd4_I	6426	101.97	622.34828	4	-0.98	SPMoxYSIITPNILR	1	1	AHEAKIR	5	464
BS3	1	LTQ-Orbitrap Velos	C3+BS3/C3b+BS3-d4	Chen_Rappsilber_QCLMS_xC3d0C3bd4_II	6629	113.64	621.34232	4	-0.47	SPMoxYSIITPNILR	1	1	AHEAKIR	5	464
BS3-d4	1	LTQ-Orbitrap Velos	C3+BS3/C3b+BS3-d4	Chen_Rappsilber_QCLMS_xC3d0C3bd4_II	6575	113.05	622.3477	4	-1.91	SPMoxYSIITPNILR	1	1	AHEAKIR	5	464
BS3-d4	1	LTQ-Orbitrap Velos	C3+BS3-d4/C3b+BS3	Chen_Rappsilber_QCLMS_xC3d4C3bd0_I	6129	102.81	622.34897	4	0.13	SPMoxYSIITPNILR	1	1	AHEAKIR	5	464
BS3	1	LTQ-Orbitrap Velos	C3+BS3-d4/C3b+BS3	Chen_Rappsilber_QCLMS_xC3d4C3bd0_II	6703	115.99	621.34297	4	0.57	SPMoxYSIITPNILR	1	1	AHEAKIR	5	464
BS3-d4	1	LTQ-Orbitrap Velos	C3+BS3/C3b+BS3-d4	Chen_Rappsilber_QCLMS_xC3d0C3bd4_II	6582	113.09	498.08054	5	-0.06	SPMoxYSIITPNILR	1	1	AHEAKIR	5	464
BS3-d4	1	LTQ-Orbitrap Velos	C3+BS3-d4/C3b+BS3	Chen_Rappsilber_QCLMS_xC3d4C3bd0_II	6615	115.01	498.08077	5	0.4	SPMoxYSIITPNILR	1	1	AHEAKIR	5	464
BS3	1	LTQ-Orbitrap Velos	C3+BS3/C3b+BS3-d4	Chen_Rappsilber_QCLMS_xC3d0C3bd4_II	8274	132.19	822.78883	3	-0.72	SPMYSIITPNILR	1	1	AHEAKIR	5	464
BS3	1	LTQ-Orbitrap Velos	C3+BS3/C3b+BS3-d4	Chen_Rappsilber_QCLMS_xC3d0C3bd4_II	8309	132.57	822.78883	3	-0.72	SPMYSIITPNILR	1	1	AHEAKIR	5	464
BS3-d4	1	LTQ-Orbitrap Velos	C3+BS3/C3b+BS3-d4	Chen_Rappsilber_QCLMS_xC3d0C3bd4_II	8187	131.17	824.12881	3	-2.81	SPMYSIITPNILR	1	1	AHEAKIR	5	464
BS3	1	LTQ-Orbitrap Velos	C3+BS3-d4/C3b+BS3	Chen_Rappsilber_QCLMS_xC3d4C3bd0_II	8221	133.09	822.78861	3	-0.98	SPMYSIITPNILR	1	1	AHEAKIR	5	464
BS3	1	LTQ-Orbitrap Velos	C3+BS3-d4/C3b+BS3	Chen_Rappsilber_QCLMS_xC3d4C3bd0_II	8231	133.19	822.78861	3	-0.98	SPMYSIITPNILR	1	1	AHEAKIR	5	464
BS3	1	LTQ-Orbitrap Velos	C3+BS3-d4/C3b+BS3	Chen_Rappsilber_QCLMS_xC3d4C3bd0_II	8263	133.56	822.78861	3	-0.98	SPMYSIITPNILR	1	1	AHEAKIR	5	464
BS3-d4	1	LTQ-Orbitrap Velos	C3+BS3-d4/C3b+BS3	Chen_Rappsilber_QCLMS_xC3d4C3bd0_II	8115	131.8	824.12995	3	-1.42	SPMYSIITPNILR	1	1	AHEAKIR	5	464
BS3	1	LTQ-Orbitrap Velos	C3+BS3/C3b+BS3-d4	Chen_Rappsilber_QCLMS_xC3d0C3bd4_II	8273	132.18	617.34362	4	-0.43	SPMYSIITPNILR	1	1	AHEAKIR	5	464
BS3	1	LTQ-Orbitrap Velos	C3+BS3/C3b+BS3-d4	Chen_Rappsilber_QCLMS_xC3d0C3bd4_II	8290	132.38	617.34362	4	-0.43	SPMYSIITPNILR	1	1	AHEAKIR	5	464
BS3	1	LTQ-Orbitrap Velos	C3+BS3/C3b+BS3-d4	Chen_Rappsilber_QCLMS_xC3d0C3bd4_II	8308	132.57	617.34362	4	-0.43	SPMYSIITPNILR	1	1	AHEAKIR	5	464
BS3	1	LTQ-Orbitrap Velos	C3+BS3-d4/C3b+BS3	Chen_Rappsilber_QCLMS_xC3d4C3bd0_II	8308	134.08	617.34336	4	-0.86	SPMYSIITPNILR	1	1	AHEAKIR	5	464
BS3-d4	1	LTQ-Orbitrap Velos	C3+BS3/C3b+BS3-d4	Chen_Rappsilber_QCLMS_xC3d0C3bd4_II	8076	129.83	494.88163	5	0.1	SPMYSIITPNILR	1	1	AHEAKIR	5	464
BS3-d4	1	LTQ-Orbitrap Velos	C3+BS3/C3b+BS3-d4	Chen_Rappsilber_QCLMS_xC3d0C3bd4_II	8134	130.53	494.88163	5	0.1	SPMYSIITPNILR	1	1	AHEAKIR	5	464
BS3-d4	1	LTQ-Orbitrap Velos	C3+BS3/C3b+BS3-d4	Chen_Rappsilber_QCLMS_xC3d0C3bd4_II	8202	131.3	494.88125	5	-0.67	SPMYSIITPNILR	1	1	AHEAKIR	5	464
BS3	1	LTQ-Orbitrap Velos	C3+BS3-d4/C3b+BS3	Chen_Rappsilber_QCLMS_xC3d4C3bd0_II	8200	132.81	494.07644	5	-0.26	SPMYSIITPNILR	1	1	AHEAKIR	5	464
BS3-d4	1	LTQ-Orbitrap Velos	C3+BS3-d4/C3b+BS3	Chen_Rappsilber_QCLMS_xC3d4C3bd0_II	8171	132.43	494.88198	5	0.8	SPMYSIITPNILR	1	1	AHEAKIR	5	464
BS3	1	Q Exactive	C3+BS3/C3b+BS3-d4	Chen_Rappsilber_QCLMS_xC3d0C3bd4_III	35278	144.04	914.74269	4	3.02	SPMYSIITPNILR	1	1	AHEAKIRYYTYLIMNK	5	464
BS3	1	Q Exactive	C3+BS3-d4/C3b+BS3	Chen_Rappsilber_QCLMS_xC3d4C3bd0_III	35168	144.12	914.74257	4	2.89	SPMYSIITPNILR	1	1	AHEAKIRYYTYLIMNK	5	464
BS3	1	Q Exactive	C3+BS3/C3b+BS3-d4	Chen_Rappsilber_QCLMS_xC3d0C3bd4_III	35304	144.12	731.99524	5	2.52	SPMYSIITPNILR	1	1	AHEAKIRYYTYLIMNK	5	464
BS3	1	Q Exactive	C3+BS3/C3b+BS3-d4	Chen_Rappsilber_QCLMS_xC3d0C3bd4_III	27279	115.31	574.51225	5	3.45	SPMYSIITPNILR	1	1	MDRAHEAKIR	8	464
BS3	1	Q Exactive	C3+BS3-d4/C3b+BS3	Chen_Rappsilber_QCLMS_xC3d4C3bd0_III	26914	114.3	574.51107	5	1.38	SPMYSIITPNILR	1	1	MDRAHEAKIR	8	464
BS3-d4	1	LTQ-Orbitrap Velos	C3+BS3/C3b+BS3-d4	Chen_Rappsilber_QCLMS_xC3d0C3bd4_II	7536	123.75	963.51906	3	0.13	SPMYSIITPNILR	1	1	MoxDRAHEAKIR	8	464
BS3	1	LTQ-Orbitrap Velos	C3+BS3-d4/C3b+BS3	Chen_Rappsilber_QCLMS_xC3d4C3bd0_II	7531	125.22	962.17673	3	-0.53	SPMYSIITPNILR	1	1	MoxDRAHEAKIR	8	464
BS3-d4	1	LTQ-Orbitrap Velos	C3+BS3-d4/C3b+BS3	Chen_Rappsilber_QCLMS_xC3d4C3bd0_II	7523	125.14	963.51822	3	-0.75	SPMYSIITPNILR	1	1	MoxDRAHEAKIR	8	464
BS3-d4	1	LTQ-Orbitrap Velos	C3+BS3/C3b+BS3-d4	Chen_Rappsilber_QCLMS_xC3d0C3bd4_II	7530	123.68	722.89037	4	-0.91	SPMYSIITPNILR	1	1	MoxDRAHEAKIR	8	464
BS3	1	LTQ-Orbitrap Velos	C3+BS3-d4/C3b+BS3	Chen_Rappsilber_QCLMS_xC3d4C3bd0_II	7530	125.22	721.88398	4	-1.06	SPMYSIITPNILR	1	1	MoxDRAHEAKIR	8	464
BS3-d4	1	LTQ-Orbitrap Velos	C3+BS3/C3b+BS3-d4	Chen_Rappsilber_QCLMS_xC3d0C3bd4_II	7531	123.69	578.51432	5	0.08	SPMYSIITPNILR	1	1	MoxDRAHEAKIR	8	464
BS3-d4	1	LTQ-Orbitrap Velos	C3+BS3-d4/C3b+BS3	Chen_Rappsilber_QCLMS_xC3d4C3bd0_II	7514	125.05	578.51347	5	-1.4	SPMYSIITPNILR	1	1	MoxDRAHEAKIR	8	464
BS3	1	LTQ-Orbitrap Velos	C3+BS3/C3b+BS3-d4	Chen_Rappsilber_QCLMS_xC3d0C3bd4_I	3633	75.83	941.13208	3	-1.18	SSKITHR	3	1284	SEETKENEGFTVTAEGK	5	1303
BS3-d4	1	LTQ-Orbitrap Velos	C3+BS3/C3b+BS3-d4	Chen_Rappsilber_QCLMS_xC3d0C3bd4_I	3607	75.56	942.47412	3	-0.81	SSKITHR	3	1284	SEETKENEGFTVTAEGK	5	1303
BS3-d4	1	LTQ-Orbitrap Velos	C3+BS3/C3b+BS3-d4	Chen_Rappsilber_QCLMS_xC3d0C3bd4_I	3620	75.72	942.47412	3	-0.81	SSKITHR	3	1284	SEETKENEGFTVTAEGK	5	1303
BS3-d4	1	LTQ-Orbitrap Velos	C3+BS3-d4/C3b+BS3	Chen_Rappsilber_QCLMS_xC3d4C3bd0_I	3378	75.69	942.47381	3	-1.15	SSKITHR	3	1284	SEETKENEGFTVTAEGK	5	1303
BS3-d4	1	LTQ-Orbitrap Velos	C3+BS3-d4/C3b+BS3	Chen_Rappsilber_QCLMS_xC3d4C3bd0_I	3381	75.71	942.47381	3	-1.15	SSKITHR	3	1284	SEETKENEGFTVTAEGK	5	1303
BS3	1	LTQ-Orbitrap Velos	C3+BS3/C3b+BS3-d4	Chen_Rappsilber_QCLMS_xC3d0C3bd4_I	3629	75.81	706.10076	4	-1.34	SSKITHR	3	1284	SEETKENEGFTVTAEGK	5	1303
BS3-d4	1	LTQ-Orbitrap Velos	C3+BS3/C3b+BS3-d4	Chen_Rappsilber_QCLMS_xC3d0C3bd4_I	3604	75.52	707.10767	4	-0.45	SSKITHR	3	1284	SEETKENEGFTVTAEGK	5	1303
BS3	1	LTQ-Orbitrap Velos	C3+BS3-d4/C3b+BS3	Chen_Rappsilber_QCLMS_xC3d4C3bd0_I	3393	75.85	706.10114	4	-0.81	SSKITHR	3	1284	SEETKENEGFTVTAEGK	5	1303
BS3-d4	1	LTQ-Orbitrap Velos	C3+BS3/C3b+BS3-d4	Chen_Rappsilber_QCLMS_xC3d0C3bd4_I	3605	75.55	565.88783	5	-0.01	SSKITHR	3	1284	SEETKENEGFTVTAEGK	5	1303
BS3-d4	1	LTQ-Orbitrap Velos	C3+BS3/C3b+BS3-d4	Chen_Rappsilber_QCLMS_xC3d0C3bd4_I	3613	75.62	565.88783	5	-0.01	SSKITHR	3	1284	SEETKENEGFTVTAEGK	5	1303
BS3-d4	1	LTQ-Orbitrap Velos	C3+BS3-d4/C3b+BS3	Chen_Rappsilber_QCLMS_xC3d4C3bd0_I	3372	75.62	565.88751	5	-0.58	SSKITHR	3	1284	SEETKENEGFTVTAEGK	5	1303
BS3-d4	2	LTQ-Orbitrap Velos	C3+BS3-d4/C3b+BS3	Chen_Rappsilber_QCLMS_xC3d4C3bd0_II	5887	107.24	695.74607	3	-1.41	SVQLTEKbs3-d4nh2R	1	650	ASHLGLAR	2	720
BS3-d4	2	LTQ-Orbitrap Velos	C3+BS3-d4/C3b+BS3	Chen_Rappsilber_QCLMS_xC3d4C3bd0_II	5884	107.22	522.06148	4	-1.21	SVQLTEKbs3-d4nh2R	1	650	ASHLGLAR	2	720
BS3-d4	2	LTQ-Orbitrap Velos	C3+BS3-d4/C3b+BS3	Chen_Rappsilber_QCLMS_xC3d4C3bd0_I	4766	89.89	776.11225	3	-2.93	SVQLTEKbs3-d4nh2R	1	650	MDKVGKYPK	3	660
BS3-d4	2	LTQ-Orbitrap Velos	C3+BS3-d4/C3b+BS3	Chen_Rappsilber_QCLMS_xC3d4C3bd0_I	4763	89.87	582.33608	4	-2.81	SVQLTEKbs3-d4nh2R	1	650	MDKVGKYPK	3	660
BS3-d4	2	LTQ-Orbitrap Velos	C3+BS3-d4/C3b+BS3	Chen_Rappsilber_QCLMS_xC3d4C3bd0_I	4415	86.48	586.33629	4	-0.25	SVQLTEKbs3-d4nh2R	1	650	MoxDKVGKYPK	3	660
BS3-d4	2	LTQ-Orbitrap Velos	C3+BS3-d4/C3b+BS3	Chen_Rappsilber_QCLMS_xC3d4C3bd0_II	10482	161.8	1026.55329	3	0.04	SVQLTEKbs3-d4nh2R	1	650	SNLDEDIIAEENIVSR	1	727
BS3-d4	2	LTQ-Orbitrap Velos	C3+BS3-d4/C3b+BS3	Chen_Rappsilber_QCLMS_xC3d4C3bd0_I	9559	137.63	1026.88179	3	0.52	SVQLTEKbs3-d4ohR	1	650	SNLDEDIIAEENIVSR	1	727
BS3-d4	2	LTQ-Orbitrap Velos	C3+BS3-d4/C3b+BS3	Chen_Rappsilber_QCLMS_xC3d4C3bd0_I	4712	89.36	1057.26895	3	0.15	SVQLTEKbs3-d4ohR	1	650	VTIKPAPETEKRPQDAK	11	1353
BS3-d4	2	LTQ-Orbitrap Velos	C3+BS3-d4/C3b+BS3	Chen_Rappsilber_QCLMS_xC3d4C3bd0_I	4726	89.5	1057.26895	3	0.15	SVQLTEKbs3-d4ohR	1	650	VTIKPAPETEKRPQDAK	11	1353
BS3-d4	2	LTQ-Orbitrap Velos	C3+BS3-d4/C3b+BS3	Chen_Rappsilber_QCLMS_xC3d4C3bd0_I	4698	89.24	793.20301	4	-0.5	SVQLTEKbs3-d4ohR	1	650	VTIKPAPETEKRPQDAK	11	1353
BS3	2	LTQ-Orbitrap Velos	C3+BS3/C3b+BS3-d4	Chen_Rappsilber_QCLMS_xC3d0C3bd4_II	5874	105.6	693.0633	3	-0.5	SVQLTEKbs3nh2R	1	650	ASHLGLAR	2	720
BS3	2	LTQ-Orbitrap Velos	C3+BS3/C3b+BS3-d4	Chen_Rappsilber_QCLMS_xC3d0C3bd4_II	5870	105.57	520.04932	4	-0.44	SVQLTEKbs3nh2R	1	650	ASHLGLAR	2	720
BS3	2	LTQ-Orbitrap Velos	C3+BS3/C3b+BS3-d4	Chen_Rappsilber_QCLMS_xC3d0C3bd4_I	5040	89.67	580.32291	4	-3.88	SVQLTEKbs3nh2R	1	650	MDKVGKYPK	3	660
BS3	2	LTQ-Orbitrap Velos	C3+BS3/C3b+BS3-d4	Chen_Rappsilber_QCLMS_xC3d0C3bd4_I	4751	86.85	584.32343	4	-0.78	SVQLTEKbs3nh2R	1	650	MoxDKVGKYPK	3	660
BS3	2	LTQ-Orbitrap Velos	C3+BS3/C3b+BS3-d4	Chen_Rappsilber_QCLMS_xC3d0C3bd4_II	10584	161.46	1023.87035	3	0.49	SVQLTEKbs3nh2R	1	650	SNLDEDIIAEENIVSR	1	727
BS3	2	LTQ-Orbitrap Velos	C3+BS3/C3b+BS3-d4	Chen_Rappsilber_QCLMS_xC3d0C3bd4_I	10134	137.6	1024.19772	3	-0.13	SVQLTEKbs3ohR	1	650	SNLDEDIIAEENIVSR	1	727
BS3	2	LTQ-Orbitrap Velos	C3+BS3/C3b+BS3-d4	Chen_Rappsilber_QCLMS_xC3d0C3bd4_I	4985	89.12	791.19004	4	-1.03	SVQLTEKbs3ohR	1	650	VTIKPAPETEKRPQDAK	11	1353
BS3	2	LTQ-Orbitrap Velos	C3+BS3/C3b+BS3-d4	Chen_Rappsilber_QCLMS_xC3d0C3bd4_I	5015	89.41	791.19004	4	-1.03	SVQLTEKbs3ohR	1	650	VTIKPAPETEKRPQDAK	11	1353
BS3-d4	2	Q Exactive	C3+BS3-d4/C3b+BS3	Chen_Rappsilber_QCLMS_xC3d4C3bd0_III	30544	127.94	938.9996	4	1.39	SVQLTEKRMoxDKbs3-d4ohVGK	1	650	SNLDEDIIAEENIVSR	1	727
BS3-d4	2	Q Exactive	C3+BS3-d4/C3b+BS3	Chen_Rappsilber_QCLMS_xC3d4C3bd0_III	30606	128.16	938.9996	4	1.39	SVQLTEKRMoxDKbs3-d4ohVGK	1	650	SNLDEDIIAEENIVSR	1	727
BS3	2	Q Exactive	C3+BS3/C3b+BS3-d4	Chen_Rappsilber_QCLMS_xC3d0C3bd4_III	30833	128.45	936.98891	4	3.37	SVQLTEKRMoxDKbs3ohVGK	1	650	SNLDEDIIAEENIVSR	1	727
BS3	2	Q Exactive	C3+BS3/C3b+BS3-d4	Chen_Rappsilber_QCLMS_xC3d0C3bd4_III	30852	128.52	936.9866	4	0.92	SVQLTEKRMoxDKbs3ohVGK	1	650	SNLDEDIIAEENIVSR	1	727
BS3	1	Q Exactive	C3+BS3/C3b+BS3-d4	Chen_Rappsilber_QCLMS_xC3d0C3bd4_III	39748	159.35	1350.84731	5	2.56	TPKYFKPGMPFDLMVFVTNPDGSPAYR	6	343	ADIGCcmTPGSGKDYAGVFSDAGLTFTSSSGQQTAQR	11	611
BS3-d4	1	Q Exactive	C3+BS3-d4/C3b+BS3	Chen_Rappsilber_QCLMS_xC3d4C3bd0_III	40161	161.09	1351.64651	5	-1.75	TPKYFKPGMPFDLMVFVTNPDGSPAYR	6	343	ADIGCcmTPGSGKDYAGVFSDAGLTFTSSSGQQTAQR	11	611
BS3-d4	2	Q Exactive	C3+BS3/C3b+BS3-d4	Chen_Rappsilber_QCLMS_xC3d0C3bd4_III	25329	108.05	773.21545	5	0.88	VELLHNPAFCcmSLATTKR	16	857	FYHPEKEDGKbs3-d4nh2LNK	6	1475
BS3	2	Q Exactive	C3+BS3-d4/C3b+BS3	Chen_Rappsilber_QCLMS_xC3d4C3bd0_III	25090	107.53	964.25557	4	1.53	VELLHNPAFCcmSLATTKR	16	857	FYHPEKEDGKbs3nh2LNK	6	1475
BS3-d4	1	Q Exactive	C3+BS3/C3b+BS3-d4	Chen_Rappsilber_QCLMS_xC3d0C3bd4_III	26936	114.13	939.48492	4	1.53	VELLHNPAFCcmSLATTKR	16	857	LDKACcmEPGVDYVYK	3	1513
BS3-d4	1	Q Exactive	C3+BS3-d4/C3b+BS3	Chen_Rappsilber_QCLMS_xC3d4C3bd0_III	26665	113.45	751.78677	5	-1.95	VELLHNPAFCcmSLATTKR	16	857	LDKACcmEPGVDYVYK	3	1513
BS3	1	LTQ-Orbitrap Velos	C3+BS3/C3b+BS3-d4	Chen_Rappsilber_QCLMS_xC3d0C3bd4_II	7233	120.34	657.94177	5	0.43	VELLHNPAFCcmSLATTKR	16	857	SDDKVTLEER	1	1501
BS3-d4	1	LTQ-Orbitrap Velos	C3+BS3-d4/C3b+BS3	Chen_Rappsilber_QCLMS_xC3d4C3bd0_II	7223	121.75	658.7463	5	-0.32	VELLHNPAFCcmSLATTKR	16	857	SDDKVTLEER	1	1501
BS3-d4	1	LTQ-Orbitrap Velos	C3+BS3-d4/C3b+BS3	Chen_Rappsilber_QCLMS_xC3d4C3bd0_II	7232	121.91	658.7463	5	-0.32	VELLHNPAFCcmSLATTKR	16	857	SDDKVTLEER	1	1501
BS3	1	LTQ-Orbitrap Velos	C3+BS3/C3b+BS3-d4	Chen_Rappsilber_QCLMS_xC3d0C3bd4_II	7272	120.84	1095.89776	3	0.12	VELLHNPAFCcmSLATTKR	16	857	SDDKVTLEER	4	1504
BS3-d4	1	LTQ-Orbitrap Velos	C3+BS3-d4/C3b+BS3	Chen_Rappsilber_QCLMS_xC3d4C3bd0_II	7255	122.18	1097.23917	3	-0.15	VELLHNPAFCcmSLATTKR	16	857	SDDKVTLEER	4	1504
BS3	1	Q Exactive	C3+BS3/C3b+BS3-d4	Chen_Rappsilber_QCLMS_xC3d0C3bd4_III	25617	109.19	822.17672	4	2.03	VELLHNPAFCcmSLATTKR	16	857	SDDKVTLEER	4	1504
BS3	1	Q Exactive	C3+BS3-d4/C3b+BS3	Chen_Rappsilber_QCLMS_xC3d4C3bd0_III	25416	108.81	822.17619	4	1.39	VELLHNPAFCcmSLATTKR	16	857	SDDKVTLEER	4	1504
BS3-d4	1	Q Exactive	C3+BS3-d4/C3b+BS3	Chen_Rappsilber_QCLMS_xC3d4C3bd0_III	25241	108.13	823.18208	4	0.93	VELLHNPAFCcmSLATTKR	16	857	SDDKVTLEER	4	1504
BS3	1	Q Exactive	C3+BS3/C3b+BS3-d4	Chen_Rappsilber_QCLMS_xC3d0C3bd4_III	25616	109.18	657.94291	5	2.16	VELLHNPAFCcmSLATTKR	16	857	SDDKVTLEER	4	1504
BS3	1	Q Exactive	C3+BS3/C3b+BS3-d4	Chen_Rappsilber_QCLMS_xC3d0C3bd4_III	25630	109.24	657.94291	5	2.16	VELLHNPAFCcmSLATTKR	16	857	SDDKVTLEER	4	1504
BS3-d4	1	Q Exactive	C3+BS3-d4/C3b+BS3	Chen_Rappsilber_QCLMS_xC3d4C3bd0_III	25364	108.59	658.74742	5	1.37	VELLHNPAFCcmSLATTKR	16	857	SDDKVTLEER	4	1504
BS3	1	LTQ-Orbitrap Velos	C3+BS3/C3b+BS3-d4	Chen_Rappsilber_QCLMS_xC3d0C3bd4_II	7849	127.14	911.22742	4	0.97	VELLHNPAFCcmSLATTKR	16	857	SDDKVTLEERLDK	4	1504
BS3	1	Q Exactive	C3+BS3/C3b+BS3-d4	Chen_Rappsilber_QCLMS_xC3d0C3bd4_III	26888	113.96	911.22841	4	2.06	VELLHNPAFCcmSLATTKR	16	857	SDDKVTLEERLDK	4	1504
BS3	1	Q Exactive	C3+BS3/C3b+BS3-d4	Chen_Rappsilber_QCLMS_xC3d0C3bd4_III	26893	113.98	911.22841	4	2.06	VELLHNPAFCcmSLATTKR	16	857	SDDKVTLEERLDK	4	1504
BS3-d4	1	Q Exactive	C3+BS3-d4/C3b+BS3	Chen_Rappsilber_QCLMS_xC3d4C3bd0_III	26555	113.07	912.23397	4	1.27	VELLHNPAFCcmSLATTKR	16	857	SDDKVTLEERLDK	4	1504
BS3-d4	1	Q Exactive	C3+BS3-d4/C3b+BS3	Chen_Rappsilber_QCLMS_xC3d4C3bd0_III	26568	113.12	912.23397	4	1.27	VELLHNPAFCcmSLATTKR	16	857	SDDKVTLEERLDK	4	1504
BS3-d4	1	LTQ-Orbitrap Velos	C3+BS3-d4/C3b+BS3	Chen_Rappsilber_QCLMS_xC3d4C3bd0_II	7860	128.82	729.98832	5	0.84	VELLHNPAFCcmSLATTKR	16	857	SDDKVTLEERLDK	4	1504
BS3	1	Q Exactive	C3+BS3/C3b+BS3-d4	Chen_Rappsilber_QCLMS_xC3d0C3bd4_III	26861	113.85	729.18404	5	1.86	VELLHNPAFCcmSLATTKR	16	857	SDDKVTLEERLDK	4	1504
BS3	1	Q Exactive	C3+BS3/C3b+BS3-d4	Chen_Rappsilber_QCLMS_xC3d0C3bd4_III	26884	113.94	729.18404	5	1.86	VELLHNPAFCcmSLATTKR	16	857	SDDKVTLEERLDK	4	1504
BS3	1	Q Exactive	C3+BS3/C3b+BS3-d4	Chen_Rappsilber_QCLMS_xC3d0C3bd4_III	26887	113.95	729.18404	5	1.86	VELLHNPAFCcmSLATTKR	16	857	SDDKVTLEERLDK	4	1504
BS3-d4	1	Q Exactive	C3+BS3-d4/C3b+BS3	Chen_Rappsilber_QCLMS_xC3d4C3bd0_III	26542	113.03	729.98919	5	2.03	VELLHNPAFCcmSLATTKR	16	857	SDDKVTLEERLDK	4	1504
BS3	1	Q Exactive	C3+BS3/C3b+BS3-d4	Chen_Rappsilber_QCLMS_xC3d0C3bd4_III	26983	114.29	607.82142	6	2.14	VELLHNPAFCcmSLATTKR	16	857	SDDKVTLEERLDK	4	1504
BS3	1	Q Exactive	C3+BS3/C3b+BS3-d4	Chen_Rappsilber_QCLMS_xC3d0C3bd4_III	27756	117.12	804.68394	4	2.23	VELLHNPAFCcmSLATTKR	16	857	TFISPIKCcmR	7	1567
BS3	1	Q Exactive	C3+BS3-d4/C3b+BS3	Chen_Rappsilber_QCLMS_xC3d4C3bd0_III	27340	115.96	804.68399	4	2.29	VELLHNPAFCcmSLATTKR	16	857	TFISPIKCcmR	7	1567
BS3	2	LTQ-Orbitrap Velos	C3+BS3-d4/C3b+BS3	Chen_Rappsilber_QCLMS_xC3d4C3bd0_I	6206	103.51	1156.28044	3	-0.46	VTIKbs3nh2PAPETEK	9	1351	RPQDAKNTMoxILEICcmTR	6	1359
BS3	2	LTQ-Orbitrap Velos	C3+BS3/C3b+BS3-d4	Chen_Rappsilber_QCLMS_xC3d0C3bd4_I	6462	102.27	867.46149	4	-1.22	VTIKbs3nh2PAPETEK	9	1351	RPQDAKNTMoxILEICcmTR	6	1359
BS3	2	LTQ-Orbitrap Velos	C3+BS3/C3b+BS3-d4	Chen_Rappsilber_QCLMS_xC3d0C3bd4_I	6543	102.94	867.46149	4	-1.22	VTIKbs3nh2PAPETEK	9	1351	RPQDAKNTMoxILEICcmTR	6	1359
BS3	1	LTQ-Orbitrap Velos	C3+BS3/C3b+BS3-d4	Chen_Rappsilber_QCLMS_xC3d0C3bd4_II	5560	102.14	1104.58219	3	-0.52	VTIKPAPETEK	9	1351	RPQDAKNTMoxILEICcmTR	6	1359
BS3	1	LTQ-Orbitrap Velos	C3+BS3/C3b+BS3-d4	Chen_Rappsilber_QCLMS_xC3d0C3bd4_II	5549	102.03	828.6888	4	-0.11	VTIKPAPETEK	9	1351	RPQDAKNTMoxILEICcmTR	6	1359
BS3-d4	1	LTQ-Orbitrap Velos	C3+BS3-d4/C3b+BS3	Chen_Rappsilber_QCLMS_xC3d4C3bd0_II	5516	103.13	663.95758	5	-0.02	VTIKPAPETEK	9	1351	RPQDAKNTMoxILEICcmTR	6	1359
BS3-d4	2	LTQ-Orbitrap Velos	C3+BS3-d4/C3b+BS3	Chen_Rappsilber_QCLMS_xC3d4C3bd0_II	4458	90.56	954.02166	4	-0.64	VTIKPAPETEKbs3-d4nh2RPQDAK	4	1346	FYHPEKEDGKLNK	6	1475
BS3-d4	2	LTQ-Orbitrap Velos	C3+BS3-d4/C3b+BS3	Chen_Rappsilber_QCLMS_xC3d4C3bd0_II	4446	90.43	763.41868	5	-0.78	VTIKPAPETEKbs3-d4nh2RPQDAK	4	1346	FYHPEKEDGKLNK	6	1475
BS3-d4	2	LTQ-Orbitrap Velos	C3+BS3-d4/C3b+BS3	Chen_Rappsilber_QCLMS_xC3d4C3bd0_II	4811	95.1	954.26894	4	0.7	VTIKPAPETEKbs3-d4ohRPQDAK	4	1346	FYHPEKEDGKLNK	6	1475
BS3-d4	2	LTQ-Orbitrap Velos	C3+BS3-d4/C3b+BS3	Chen_Rappsilber_QCLMS_xC3d4C3bd0_II	4814	95.15	763.6162	5	0.17	VTIKPAPETEKbs3-d4ohRPQDAK	4	1346	FYHPEKEDGKLNK	6	1475
BS3	2	LTQ-Orbitrap Velos	C3+BS3/C3b+BS3-d4	Chen_Rappsilber_QCLMS_xC3d0C3bd4_II	4531	90.15	761.80881	5	-0.55	VTIKPAPETEKbs3nh2RPQDAK	4	1346	FYHPEKEDGKLNK	6	1475
BS3	2	LTQ-Orbitrap Velos	C3+BS3/C3b+BS3-d4	Chen_Rappsilber_QCLMS_xC3d0C3bd4_II	4544	90.31	761.80881	5	-0.55	VTIKPAPETEKbs3nh2RPQDAK	4	1346	FYHPEKEDGKLNK	6	1475
BS3	2	LTQ-Orbitrap Velos	C3+BS3/C3b+BS3-d4	Chen_Rappsilber_QCLMS_xC3d0C3bd4_II	4545	90.32	635.00934	6	0.69	VTIKPAPETEKbs3nh2RPQDAK	4	1346	FYHPEKEDGKLNK	6	1475
BS3	2	LTQ-Orbitrap Velos	C3+BS3/C3b+BS3-d4	Chen_Rappsilber_QCLMS_xC3d0C3bd4_II	4869	94.32	952.25568	4	-0.04	VTIKPAPETEKbs3ohRPQDAK	4	1346	FYHPEKEDGKLNK	6	1475
BS3	1	LTQ-Orbitrap Velos	C3+BS3/C3b+BS3-d4	Chen_Rappsilber_QCLMS_xC3d0C3bd4_II	3607	78.84	913.23588	4	-0.2	VTIKPAPETEKRPQDAK	4	1346	FYHPEKEDGKLNK	6	1475
BS3	1	LTQ-Orbitrap Velos	C3+BS3/C3b+BS3-d4	Chen_Rappsilber_QCLMS_xC3d0C3bd4_II	3618	78.95	913.23588	4	-0.2	VTIKPAPETEKRPQDAK	4	1346	FYHPEKEDGKLNK	6	1475
BS3	1	LTQ-Orbitrap Velos	C3+BS3/C3b+BS3-d4	Chen_Rappsilber_QCLMS_xC3d0C3bd4_II	3630	79.12	730.79006	5	-0.34	VTIKPAPETEKRPQDAK	4	1346	FYHPEKEDGKLNK	6	1475
BS3	1	LTQ-Orbitrap Velos	C3+BS3/C3b+BS3-d4	Chen_Rappsilber_QCLMS_xC3d0C3bd4_II	3615	78.93	609.15964	6	-0.27	VTIKPAPETEKRPQDAK	4	1346	FYHPEKEDGKLNK	6	1475
BS3-d4	1	LTQ-Orbitrap Velos	C3+BS3-d4/C3b+BS3	Chen_Rappsilber_QCLMS_xC3d4C3bd0_II	3621	79.85	609.83019	6	-0.76	VTIKPAPETEKRPQDAK	4	1346	FYHPEKEDGKLNK	6	1475
BS3	1	LTQ-Orbitrap Velos	C3+BS3-d4/C3b+BS3	Chen_Rappsilber_QCLMS_xC3d4C3bd0_II	9702	151.4	828.49033	4	0.2	VVLVAVDKGVFVLNKK	15	585	LTQSKIWDVVEK	5	593
BS3-d4	1	LTQ-Orbitrap Velos	C3+BS3/C3b+BS3-d4	Chen_Rappsilber_QCLMS_xC3d0C3bd4_II	9753	150.56	663.79895	5	0.52	VVLVAVDKGVFVLNKK	15	585	LTQSKIWDVVEK	5	593
BS3	1	LTQ-Orbitrap Velos	C3+BS3-d4/C3b+BS3	Chen_Rappsilber_QCLMS_xC3d4C3bd0_II	9711	151.5	662.99374	5	0.22	VVLVAVDKGVFVLNKK	15	585	LTQSKIWDVVEK	5	593
BS3	1	LTQ-Orbitrap Velos	C3+BS3/C3b+BS3-d4	Chen_Rappsilber_QCLMS_xC3d0C3bd4_I	2787	67.16	671.97732	3	-0.83	YPKELR	3	666	KCcmCcmEDGMoxR	1	670
BS3	1	LTQ-Orbitrap Velos	C3+BS3/C3b+BS3-d4	Chen_Rappsilber_QCLMS_xC3d0C3bd4_I	2806	67.34	671.97732	3	-0.83	YPKELR	3	666	KCcmCcmEDGMoxR	1	670
BS3-d4	1	LTQ-Orbitrap Velos	C3+BS3-d4/C3b+BS3	Chen_Rappsilber_QCLMS_xC3d4C3bd0_I	2554	66.87	673.31939	3	-0.27	YPKELR	3	666	KCcmCcmEDGMoxR	1	670
BS3	1	LTQ-Orbitrap Velos	C3+BS3/C3b+BS3-d4	Chen_Rappsilber_QCLMS_xC3d0C3bd4_I	2803	67.32	504.23433	4	-1.77	YPKELR	3	666	KCcmCcmEDGMoxR	1	670
BS3	1	LTQ-Orbitrap Velos	C3+BS3/C3b+BS3-d4	Chen_Rappsilber_QCLMS_xC3d0C3bd4_I	2812	67.41	504.23433	4	-1.77	YPKELR	3	666	KCcmCcmEDGMoxR	1	670
BS3	1	LTQ-Orbitrap Velos	C3+BS3/C3b+BS3-d4	Chen_Rappsilber_QCLMS_xC3d0C3bd4_I	2821	67.51	504.23433	4	-1.77	YPKELR	3	666	KCcmCcmEDGMoxR	1	670
BS3-d4	1	LTQ-Orbitrap Velos	C3+BS3-d4/C3b+BS3	Chen_Rappsilber_QCLMS_xC3d4C3bd0_I	2584	67.2	505.24166	4	0.32	YPKELR	3	666	KCcmCcmEDGMoxR	1	670
